# Supplementary material for: Cross-species gene modules emerge from a systems biology approach to osteoarthritis
Source: NPJ Syst Biol Appl. 2017 May 17;3:13. doi: 10.1038/s41540-017-0014-3 (PMC5460168; doi:10.1038/s41540-017-0014-3)
Supplement: Supplementary file 2 — Supplementary Material [file 41540_2017_14_MOESM2_ESM.zip]

Archive with 53 entries (30 files):
- Supplementary_Material/
- Supplementary_Material/.DS_Store
- __MACOSX/
- __MACOSX/Supplementary_Material/
- __MACOSX/Supplementary_Material/._.DS_Store
- Supplementary_Material/Supplementary_Data/
- Supplementary_Material/Supplementary_Data/Mueller_etal_2017_SupplementaryData.xlsx
- __MACOSX/Supplementary_Material/Supplementary_Data/
- __MACOSX/Supplementary_Material/Supplementary_Data/._Mueller_etal_2017_SupplementaryData.xlsx
- Supplementary_Material/Supplementary_Methods/
- Supplementary_Material/Supplementary_Methods/.DS_Store
- __MACOSX/Supplementary_Material/Supplementary_Methods/
- __MACOSX/Supplementary_Material/Supplementary_Methods/._.DS_Store
- Supplementary_Material/Supplementary_Methods/Code/
- Supplementary_Material/Supplementary_Methods/Code/.DS_Store
- __MACOSX/Supplementary_Material/Supplementary_Methods/Code/
- __MACOSX/Supplementary_Material/Supplementary_Methods/Code/._.DS_Store
- Supplementary_Material/Supplementary_Methods/Code/A_Pre_processing/
- Supplementary_Material/Supplementary_Methods/Code/A_Pre_processing/Data_preprocessing.R
- __MACOSX/Supplementary_Material/Supplementary_Methods/Code/A_Pre_processing/
- __MACOSX/Supplementary_Material/Supplementary_Methods/Code/A_Pre_processing/._Data_preprocessing.R
- Supplementary_Material/Supplementary_Methods/Code/B_Merging/
- Supplementary_Material/Supplementary_Methods/Code/B_Merging/.DS_Store
- __MACOSX/Supplementary_Material/Supplementary_Methods/Code/B_Merging/
- __MACOSX/Supplementary_Material/Supplementary_Methods/Code/B_Merging/._.DS_Store
- Supplementary_Material/Supplementary_Methods/Code/B_Merging/Annotation/
- Supplementary_Material/Supplementary_Methods/Code/B_Merging/Annotation/rat2human.RData
- Supplementary_Material/Supplementary_Methods/Code/B_Merging/Annotation/rat2humanAnnotation.R
- __MACOSX/Supplementary_Material/Supplementary_Methods/Code/B_Merging/Annotation/
- __MACOSX/Supplementary_Material/Supplementary_Methods/Code/B_Merging/Annotation/._rat2humanAnnotation.R
- Supplementary_Material/Supplementary_Methods/Code/B_Merging/Merging_data/
- Supplementary_Material/Supplementary_Methods/Code/B_Merging/Merging_data/.Rapp.history
- Supplementary_Material/Supplementary_Methods/Code/B_Merging/Merging_data/merged_datasets.RData
- Supplementary_Material/Supplementary_Methods/Code/B_Merging/Merging_data/Merging.R
- __MACOSX/Supplementary_Material/Supplementary_Methods/Code/B_Merging/Merging_data/
- __MACOSX/Supplementary_Material/Supplementary_Methods/Code/B_Merging/Merging_data/._Merging.R
- Supplementary_Material/Supplementary_Methods/Code/C_Consensus_networks/
- Supplementary_Material/Supplementary_Methods/Code/C_Consensus_networks/.DS_Store
- __MACOSX/Supplementary_Material/Supplementary_Methods/Code/C_Consensus_networks/
- __MACOSX/Supplementary_Material/Supplementary_Methods/Code/C_Consensus_networks/._.DS_Store
- Supplementary_Material/Supplementary_Methods/Code/C_Consensus_networks/Consensus_network_generation.R
- __MACOSX/Supplementary_Material/Supplementary_Methods/Code/C_Consensus_networks/._Consensus_network_generation.R
- Supplementary_Material/Supplementary_Methods/Code/C_Consensus_networks/Rat115_Human129.RData
- Supplementary_Material/Supplementary_Methods/Code/D_Species_specific/
- Supplementary_Material/Supplementary_Methods/Code/D_Species_specific/Species_specific.R
- __MACOSX/Supplementary_Material/Supplementary_Methods/Code/D_Species_specific/
- __MACOSX/Supplementary_Material/Supplementary_Methods/Code/D_Species_specific/._Species_specific.R
- Supplementary_Material/Supplementary_Methods/Code/E_Classification/
- Supplementary_Material/Supplementary_Methods/Code/E_Classification/Classification.R
- __MACOSX/Supplementary_Material/Supplementary_Methods/Code/E_Classification/
- __MACOSX/Supplementary_Material/Supplementary_Methods/Code/E_Classification/._Classification.R
- Supplementary_Material/Supplementary_Methods/Supplementary_Methods_Notes.docx
- __MACOSX/Supplementary_Material/Supplementary_Methods/._Supplementary_Methods_Notes.docx
