# Supplementary material for: Cross-species gene modules emerge from a systems biology approach to osteoarthritis
Source: NPJ Syst Biol Appl. 2017 May 17;3:13. doi: 10.1038/s41540-017-0014-3 (PMC5460168; doi:10.1038/s41540-017-0014-3)
Supplement: Supplementary file 2 — Supplementary Material [file 41540_2017_14_MOESM2_ESM.zip › Supplementary_Material/Supplementary_Data/Mueller_etal_2017_SupplementaryData.xlsx]

## Sheet: Contents
Sheet	Description	Notes
SD1	Genes with modules from rat co-expression network
SD2	Genes with modules from human co-expression network
SD3	Gene ontology Rat R1 (yellow) module
SD4	Gene ontology Rat R2 (brown) module
SD5	Gene ontology Rat R3 (salmon) module
SD6	Gene ontology Rat R4 (turquoise) module
SD7	Gene ontology Rat R5 (red) module
SD8	Gene ontology Rat R6 (purple) module
SD9	Gene ontology Rat R7 (light yellow) module
SD10	Gene ontology Rat R8 (midnight blue) module
SD11	Gene ontology Rat R9 (greenyellow) module
SD12	Gene ontology Rat R10 (magenta) module
SD13	Gene ontology Rat R11 (light green) module
SD14	Gene ontology Rat R12 (cyan) module
SD15	Gene ontology Rat R13 (green) module
SD16	Gene ontology Rat R14 (light cyan) module
SD17	Gene ontology Rat R15 (tan) module
SD18	Gene ontology Rat R16 (black) module
SD19	Gene ontology Rat R17 (blue) module
SD20	Gene ontology Rat R18 (pink) module
SD21	Gene ontology Rat R19 (grey60) module	R20 (grey) module of unassigned genes not included
SD22	Gene ontology Human H1 (blue) module
SD23	Gene ontology Human H2 (pink) module
SD24	Gene ontology Human H3 (turquoise) module
SD25	Gene ontology Human H4 (red) module
SD26	Gene ontology Human H5 (magenta) module
SD27	Gene ontology Human H6 (brown) module
SD28	Gene ontology Human H7 (yellow) module
SD29	Gene ontology Human H8 (black) module
SD30	Gene ontology Human H9 (purple) module
SD31	Gene ontology Human H10 (green-yellow) module
SD32	Gene ontology Human H11 (green) module	H12 (grey) module of unassigned genes not included
SD33	Rat phenotypic trait groups
SD34	Human phenotypic trait groups
SD35	Module preservation summary statistics and results summary
SD36	Genes in consensus modules - excluding unassigned genes
SD37	Gene ontology C1 (green) consensus module
SD38	Gene ontology C2 (blue) consensus module
SD39	Gene ontology C3 (turquoise) consensus module
SD40	Gene ontology C4 (brown) consensus module
SD41	Gene ontology C5 (yellow) consensus module
SD42	Receiver operator characteristic curve data
SD43	Rat data sources
SD44	Human data sources

## Sheet: SD1
Module Name	R1	R2	R3	R4	R5	R6	R7	R8	R9	R10	R11	R12	R13	R14	R15	R16	R17	R18	R19	R20
Assigned Colour	YELLOW	BROWN	SALMON	TURQUOISE	RED	PURPLE	LIGHTYELLOW	MIDNIGHTBLUE	GREENYELLOW	MAGENTA	LIGHTGREEN	CYAN	GREEN	LIGHTCYAN	BLACK	TAN	BLUE	PINK	GREY60	GREY
Ensembl ID	ENSG00000182621	ENSG00000065833	ENSG00000084774	ENSG00000117054	ENSG00000143119	ENSG00000177606	ENSG00000165092	ENSG00000166710	ENSG00000134575	ENSG00000085662	ENSG00000100292	ENSG00000135744	ENSG00000063854	ENSG00000134363	ENSG00000169083	ENSG00000131473	ENSG00000100300	ENSG00000075340	ENSG00000091704	ENSG00000237441
	ENSG00000101911	ENSG00000138032	ENSG00000182492	ENSG00000163399	ENSG00000245848	ENSG00000100285	ENSG00000018625	ENSG00000166165	ENSG00000196839	ENSG00000091483	ENSG00000017427	ENSG00000109107	ENSG00000106366	ENSG00000115008	ENSG00000141505	ENSG00000129244	ENSG00000106211	ENSG00000123191	ENSG00000091972	ENSG00000169826
	ENSG00000117394	ENSG00000186298	ENSG00000163902	ENSG00000132437	ENSG00000160211	ENSG00000138814	ENSG00000170175	ENSG00000169919	ENSG00000142208	ENSG00000115419	ENSG00000116717	ENSG00000171791	ENSG00000155368	ENSG00000125538	ENSG00000123838	ENSG00000181019	ENSG00000029559	ENSG00000125730	ENSG00000185499	ENSG00000127472
	ENSG00000140263	ENSG00000005893	ENSG00000095794	ENSG00000141736	ENSG00000233276	ENSG00000166148	ENSG00000104879	ENSG00000125347	ENSG00000151067	ENSG00000103152	ENSG00000164305	ENSG00000036828	ENSG00000135046	ENSG00000197971	ENSG00000047457	ENSG00000037965	ENSG00000123999	ENSG00000187266	ENSG00000136997	ENSG00000077782
	ENSG00000151090	ENSG00000102081	ENSG00000110651	ENSG00000134954	ENSG00000157601	ENSG00000149591	ENSG00000111716	ENSG00000107562	ENSG00000146674	ENSG00000103222	ENSG00000026508	ENSG00000086062	ENSG00000083845	ENSG00000105976	ENSG00000142973	ENSG00000077092	ENSG00000171223	ENSG00000162676	ENSG00000184937	ENSG00000120896
	ENSG00000154096	ENSG00000080644	ENSG00000105472	ENSG00000179163	ENSG00000204386	ENSG00000166963	ENSG00000180209	ENSG00000167460	ENSG00000150093	ENSG00000188419	ENSG00000109861	ENSG00000120885	ENSG00000168779	ENSG00000149294	ENSG00000136244	ENSG00000105894	ENSG00000133703	ENSG00000140287	ENSG00000113083	ENSG00000112759
	ENSG00000148926	ENSG00000117528	ENSG00000149257	ENSG00000182890	ENSG00000079739	ENSG00000105866	ENSG00000160808	ENSG00000158473	ENSG00000164867	ENSG00000067606	ENSG00000174417	ENSG00000152495	ENSG00000147852	ENSG00000114054	ENSG00000096968	ENSG00000066468	ENSG00000174640	ENSG00000166035	ENSG00000101333	ENSG00000006555
	ENSG00000134057	ENSG00000124789	ENSG00000133895	ENSG00000261701	ENSG00000137193	ENSG00000147883	ENSG00000068976	ENSG00000010810	ENSG00000108691	ENSG00000155903	ENSG00000122861	ENSG00000173599	ENSG00000138207	ENSG00000113721	ENSG00000175445	ENSG00000197081	ENSG00000115758	ENSG00000143627	ENSG00000150594	ENSG00000119772
	ENSG00000115884	ENSG00000111341	ENSG00000100804	ENSG00000172531	ENSG00000081237	ENSG00000172379	ENSG00000101210	ENSG00000073849	ENSG00000129219	ENSG00000107018	ENSG00000221869	ENSG00000272398	ENSG00000144713	ENSG00000010278	ENSG00000196549	ENSG00000112964	ENSG00000187091	ENSG00000153563	ENSG00000181856	ENSG00000099949
	ENSG00000130005	ENSG00000134318	ENSG00000180879	ENSG00000095303	ENSG00000197471	ENSG00000138772	ENSG00000118194	ENSG00000061918	ENSG00000240583	ENSG00000124181	ENSG00000166922	ENSG00000140545	ENSG00000126067	ENSG00000215644	ENSG00000113448	ENSG00000105639	ENSG00000109099	ENSG00000049540	ENSG00000203879	ENSG00000004838
	ENSG00000070808	ENSG00000115738	ENSG00000090863	ENSG00000139644	ENSG00000204267	ENSG00000125378	ENSG00000130595	ENSG00000113273	ENSG00000168824	ENSG00000150281	ENSG00000130203	ENSG00000105664	ENSG00000165916	ENSG00000082175	ENSG00000123836	ENSG00000105880	ENSG00000005249	ENSG00000173020	ENSG00000139567	ENSG00000197540
	ENSG00000102384	ENSG00000169439	ENSG00000103507	ENSG00000128590	ENSG00000059377	ENSG00000113389	ENSG00000140416	ENSG00000160213	ENSG00000105974	ENSG00000147955	ENSG00000150782	ENSG00000109610	ENSG00000138750	ENSG00000147437	ENSG00000142168	ENSG00000109738	ENSG00000132155	ENSG00000197635	ENSG00000128311	ENSG00000138663
	ENSG00000072571	ENSG00000145715	ENSG00000122729	ENSG00000204394	ENSG00000198947	ENSG00000163017	ENSG00000164708	ENSG00000152592	ENSG00000113070	ENSG00000185950	ENSG00000136869	ENSG00000139219	ENSG00000153914	ENSG00000118432	ENSG00000115353	ENSG00000130037	ENSG00000189056	ENSG00000148218	ENSG00000131669	ENSG00000075399
	ENSG00000148400	ENSG00000112033	ENSG00000169710	ENSG00000100243	ENSG00000010610	ENSG00000106688	ENSG00000116748	ENSG00000118785	ENSG00000152583	ENSG00000113648	ENSG00000129988	ENSG00000145730	ENSG00000089289	ENSG00000173786	ENSG00000155380	ENSG00000172037	ENSG00000114923	ENSG00000074370	ENSG00000170231	ENSG00000184271
	ENSG00000166851	ENSG00000108946	ENSG00000114745	ENSG00000134352	ENSG00000240065	ENSG00000108342	ENSG00000156885	ENSG00000102174	ENSG00000181104	ENSG00000188994	ENSG00000173369	ENSG00000115602	ENSG00000100949	ENSG00000113578	ENSG00000114115	ENSG00000183036	ENSG00000163032	ENSG00000092067	ENSG00000140443	ENSG00000106392
	ENSG00000143799	ENSG00000147162	ENSG00000197702	ENSG00000105221	ENSG00000204264	ENSG00000122786	ENSG00000108515	ENSG00000128052	ENSG00000090339	ENSG00000177951	ENSG00000151490	ENSG00000153162	ENSG00000110497	ENSG00000136634	ENSG00000159399	ENSG00000105649	ENSG00000125798	ENSG00000196188	ENSG00000011465	ENSG00000162073
	ENSG00000105173	ENSG00000115808	ENSG00000141696	ENSG00000172270	ENSG00000169896	ENSG00000130707	ENSG00000136842	ENSG00000106278	ENSG00000112893	ENSG00000163848	ENSG00000109062	ENSG00000109472	ENSG00000113522	ENSG00000175592	ENSG00000115159	ENSG00000136854	ENSG00000160867	ENSG00000137563	ENSG00000131979	ENSG00000119688
	ENSG00000132646	ENSG00000138764	ENSG00000070081	ENSG00000197461	ENSG00000166501	ENSG00000110090	ENSG00000111046	ENSG00000187513	ENSG00000107317	ENSG00000162231	ENSG00000100600	ENSG00000106546	ENSG00000118971	ENSG00000168621	ENSG00000073060	ENSG00000139625	ENSG00000168610	ENSG00000168961	ENSG00000135919	ENSG00000116497
	ENSG00000196230	ENSG00000117906	ENSG00000072506	ENSG00000108582	ENSG00000165025	ENSG00000110721	ENSG00000138379	ENSG00000102575	ENSG00000007908	ENSG00000143420	ENSG00000185339	ENSG00000160307	ENSG00000089157	ENSG00000106829	ENSG00000075651	ENSG00000166949	ENSG00000111450	ENSG00000108405	ENSG00000163935	ENSG00000155463
	ENSG00000101444	ENSG00000181965	ENSG00000197063	ENSG00000156110	ENSG00000141968	ENSG00000081181	ENSG00000182533	ENSG00000030582	ENSG00000117525	ENSG00000165699	ENSG00000262655	ENSG00000136457	ENSG00000161542	ENSG00000117318	ENSG00000153029	ENSG00000152785	ENSG00000112576	ENSG00000058866	ENSG00000112541	ENSG00000132024
	ENSG00000175197	ENSG00000100644	ENSG00000101955	ENSG00000069849	ENSG00000137752	ENSG00000167434	ENSG00000159173	ENSG00000143387	ENSG00000277443	ENSG00000015532	ENSG00000021300	ENSG00000145681	ENSG00000182872	ENSG00000139190	ENSG00000168546	ENSG00000170365	ENSG00000128602	ENSG00000004468	ENSG00000157350	ENSG00000152465
	ENSG00000111275	ENSG00000100075	ENSG00000128595	ENSG00000113328	ENSG00000231925	ENSG00000074416	ENSG00000143632	ENSG00000185650	ENSG00000067182	ENSG00000078061	ENSG00000164733	ENSG00000135914	ENSG00000132323	ENSG00000119912	ENSG00000148700	ENSG00000125166	ENSG00000101439	ENSG00000256269	ENSG00000266524	ENSG00000182134
	ENSG00000167658	ENSG00000029725	ENSG00000198900	ENSG00000069329	ENSG00000001084	ENSG00000197943	ENSG00000108878	ENSG00000196776	ENSG00000101384	ENSG00000100888	ENSG00000107611	ENSG00000070961	ENSG00000074201	ENSG00000110848	ENSG00000125968	ENSG00000184602	ENSG00000134531	ENSG00000139626	ENSG00000184908	ENSG00000154917
	ENSG00000101182	ENSG00000154640	ENSG00000118705	ENSG00000138669	ENSG00000012779	ENSG00000149269	ENSG00000173641	ENSG00000108821	ENSG00000118729	ENSG00000140497	ENSG00000109743	ENSG00000069702	ENSG00000049246	ENSG00000117335	ENSG00000169860	ENSG00000040731	ENSG00000185896	ENSG00000128266	ENSG00000133026	ENSG00000140876
	ENSG00000076003	ENSG00000005339	ENSG00000086598	ENSG00000011007	ENSG00000187323	ENSG00000108055	ENSG00000067191	ENSG00000170989	ENSG00000181195	ENSG00000004059	ENSG00000166825	ENSG00000122012	ENSG00000100412	ENSG00000103876	ENSG00000100362	ENSG00000130598	ENSG00000170430	ENSG00000100385	ENSG00000188342	ENSG00000136856
	ENSG00000197375	ENSG00000134001	ENSG00000197043	ENSG00000128245	ENSG00000100077	ENSG00000070614	ENSG00000164879	ENSG00000204103	ENSG00000159176	ENSG00000204305	ENSG00000087245	ENSG00000172071	ENSG00000058262	ENSG00000048740	ENSG00000151726	ENSG00000105695	ENSG00000100234	ENSG00000158578	ENSG00000184347	ENSG00000140382
	ENSG00000089057	ENSG00000092108	ENSG00000131446	ENSG00000164924	ENSG00000137486	ENSG00000188257	ENSG00000168530	ENSG00000130300	ENSG00000175183	ENSG00000112715	ENSG00000157227	ENSG00000075213	ENSG00000167701	ENSG00000130513	ENSG00000164761	ENSG00000114315	ENSG00000120802	ENSG00000171365	ENSG00000168487	ENSG00000120860
	ENSG00000170312	ENSG00000061676	ENSG00000115486	ENSG00000188157	ENSG00000141480	ENSG00000033627	ENSG00000135447	ENSG00000025434	ENSG00000164128	ENSG00000184007	ENSG00000102032	ENSG00000138685	ENSG00000076242	ENSG00000123360	ENSG00000109846	ENSG00000125675	ENSG00000072778	ENSG00000086232	ENSG00000134243	ENSG00000142347
	ENSG00000123080	ENSG00000126934	ENSG00000143545	ENSG00000169398	ENSG00000158869	ENSG00000140564	ENSG00000198125	ENSG00000109832	ENSG00000172020	ENSG00000119396	ENSG00000166340	ENSG00000198576	ENSG00000108298	ENSG00000118596	ENSG00000138061	ENSG00000112972	ENSG00000197381	ENSG00000104894	ENSG00000064651	ENSG00000163702
	ENSG00000159788	ENSG00000067057	ENSG00000105404	ENSG00000065989	ENSG00000108576	ENSG00000055332	ENSG00000186439	ENSG00000049130	ENSG00000117152	ENSG00000196792	ENSG00000178726	ENSG00000157766	ENSG00000099622	ENSG00000023909	ENSG00000172817	ENSG00000143106	ENSG00000162772	ENSG00000145335	ENSG00000160999	ENSG00000196547
	ENSG00000111206	ENSG00000169733	ENSG00000179222	ENSG00000139514	ENSG00000174175	ENSG00000065613	ENSG00000167588	ENSG00000211445	ENSG00000106333	ENSG00000159921	ENSG00000131981	ENSG00000198873	ENSG00000131788	ENSG00000105647	ENSG00000100983	ENSG00000157388	ENSG00000130770	ENSG00000106511	ENSG00000134313	ENSG00000166391
	ENSG00000164032	ENSG00000136940	ENSG00000123131	ENSG00000113161	ENSG00000111837	ENSG00000170385	ENSG00000175084	ENSG00000164283	ENSG00000064205	ENSG00000058272	ENSG00000133083	ENSG00000079337	ENSG00000123159	ENSG00000111181	ENSG00000169047	ENSG00000166923	ENSG00000153956	ENSG00000167815	ENSG00000020633	ENSG00000074657
	ENSG00000117748	ENSG00000118523	ENSG00000151729	ENSG00000140262	ENSG00000101336	ENSG00000148344	ENSG00000162409	ENSG00000013364	ENSG00000183023	ENSG00000114770	ENSG00000002587	ENSG00000168453	ENSG00000109572	ENSG00000160716	ENSG00000099953	ENSG00000142192	ENSG00000085063	ENSG00000126088	ENSG00000163932	ENSG00000178814
	ENSG00000125826	ENSG00000104497	ENSG00000197594	ENSG00000162909	ENSG00000186951	ENSG00000119681	ENSG00000005882	ENSG00000107819	ENSG00000107438	ENSG00000178951	ENSG00000106483	ENSG00000186912	ENSG00000092208	ENSG00000198431	ENSG00000145675	ENSG00000132329	ENSG00000176658	ENSG00000159339	ENSG00000111371	ENSG00000097021
	ENSG00000121966	ENSG00000120805	ENSG00000020129	ENSG00000104549	ENSG00000105967	ENSG00000092295	ENSG00000133055	ENSG00000166033	ENSG00000143248	ENSG00000105568	ENSG00000027697	ENSG00000113739	ENSG00000130714	ENSG00000163106	ENSG00000069431	ENSG00000049323	ENSG00000124212	ENSG00000166796	ENSG00000125257	ENSG00000111906
	ENSG00000089685	ENSG00000025156	ENSG00000108639	ENSG00000002834	ENSG00000103249	ENSG00000110330	ENSG00000101892	ENSG00000072210	ENSG00000162493	ENSG00000204217	ENSG00000171631	ENSG00000164106	ENSG00000129351	ENSG00000118113	ENSG00000196177	ENSG00000149970	ENSG00000162551	ENSG00000006283	ENSG00000117280	ENSG00000146067
	ENSG00000100714	ENSG00000122176	ENSG00000123453	ENSG00000107186	ENSG00000180871	ENSG00000006837	ENSG00000091482	ENSG00000152595	ENSG00000100097	ENSG00000164929	ENSG00000028137	ENSG00000133401	ENSG00000100485	ENSG00000157404	ENSG00000104432	ENSG00000139631	ENSG00000078018	ENSG00000010818	ENSG00000132603	ENSG00000133056
	ENSG00000214026	ENSG00000169714	ENSG00000117385	ENSG00000109103	ENSG00000163464	ENSG00000135842	ENSG00000154553	ENSG00000213658	ENSG00000110092	ENSG00000143190	ENSG00000165949	ENSG00000106683	ENSG00000105619	ENSG00000108528	ENSG00000122420	ENSG00000187210	ENSG00000143153	ENSG00000069974	ENSG00000133315	ENSG00000148384
	ENSG00000117399	ENSG00000132388	ENSG00000120688	ENSG00000143543	ENSG00000172575	ENSG00000184261	ENSG00000171033	ENSG00000163754	ENSG00000102854	ENSG00000127616	ENSG00000115107	ENSG00000111199	ENSG00000035928	ENSG00000151320	ENSG00000178562	ENSG00000186480	ENSG00000115414	ENSG00000172572	ENSG00000196923	ENSG00000162129
	ENSG00000172009	ENSG00000072274	ENSG00000083444	ENSG00000127948	ENSG00000187688	ENSG00000176788	ENSG00000112186	ENSG00000100985	ENSG00000170458	ENSG00000100354	ENSG00000162645	ENSG00000183092	ENSG00000108984	ENSG00000165272	ENSG00000132170	ENSG00000180340	ENSG00000170961	ENSG00000064309	ENSG00000025423	ENSG00000146463
	ENSG00000138376	ENSG00000132541	ENSG00000074695	ENSG00000141179	ENSG00000156711	ENSG00000166266	ENSG00000136717	ENSG00000103769	ENSG00000160789	ENSG00000103528	ENSG00000117984	ENSG00000003147	ENSG00000136826	ENSG00000130779	ENSG00000110911	ENSG00000163623	ENSG00000136943	ENSG00000104267	ENSG00000141378	ENSG00000140943
	ENSG00000165215	ENSG00000104375	ENSG00000102057	ENSG00000174238	ENSG00000132965	ENSG00000198523	ENSG00000129170	ENSG00000131016	ENSG00000080573	ENSG00000198961	ENSG00000106565	ENSG00000136110	ENSG00000135148	ENSG00000132356	ENSG00000112299	ENSG00000156103	ENSG00000105856	ENSG00000135902	ENSG00000065534	ENSG00000111653
	ENSG00000175792	ENSG00000161681	ENSG00000169727	ENSG00000079459	ENSG00000164220	ENSG00000151292	ENSG00000239474	ENSG00000134569	ENSG00000085733	ENSG00000085224	ENSG00000103196	ENSG00000034971	ENSG00000101367	ENSG00000152127	ENSG00000010704	ENSG00000196405	ENSG00000080815	ENSG00000197766	ENSG00000167005	ENSG00000147324
	ENSG00000173334	ENSG00000128272	ENSG00000164885	ENSG00000060982	ENSG00000149177	ENSG00000204569	ENSG00000135333	ENSG00000170558	ENSG00000115641	ENSG00000198933	ENSG00000182326	ENSG00000115252	ENSG00000154556	ENSG00000136754	ENSG00000189221	ENSG00000109519	ENSG00000115488	ENSG00000141469	ENSG00000135525	ENSG00000106078
	ENSG00000100823	ENSG00000100348	ENSG00000125971	ENSG00000006652	ENSG00000123700	ENSG00000197879	ENSG00000105048	ENSG00000155465	ENSG00000165983	ENSG00000110711	ENSG00000108679	ENSG00000173546	ENSG00000105127	ENSG00000160145	ENSG00000121989	ENSG00000173114	ENSG00000122644	ENSG00000122862	ENSG00000039560	ENSG00000180304
	ENSG00000051523	ENSG00000164307	ENSG00000132122	ENSG00000092010	ENSG00000169282	ENSG00000164120	ENSG00000004776	ENSG00000170745	ENSG00000196352	ENSG00000074071	ENSG00000189159	ENSG00000130787	ENSG00000131370	ENSG00000004799	ENSG00000149782	ENSG00000146535	ENSG00000176153	ENSG00000188822	ENSG00000154310	ENSG00000103197
	ENSG00000108381	ENSG00000172354	ENSG00000174851	ENSG00000129084	ENSG00000069424	ENSG00000205189	ENSG00000166257	ENSG00000145632	ENSG00000121207	ENSG00000145912	ENSG00000183696	ENSG00000077274	ENSG00000079999	ENSG00000117592	ENSG00000140285	ENSG00000126351	ENSG00000125845	ENSG00000186652	ENSG00000153246	ENSG00000170917
	ENSG00000104824	ENSG00000078674	ENSG00000134072	ENSG00000106588	ENSG00000168003	ENSG00000113595	ENSG00000109061	ENSG00000164692	ENSG00000000005	ENSG00000214160	ENSG00000260314	ENSG00000078269	ENSG00000149273	ENSG00000121057	ENSG00000139289	ENSG00000109814	ENSG00000077264	ENSG00000132182	ENSG00000142634	ENSG00000181513
	ENSG00000116604	ENSG00000164219	ENSG00000099624	ENSG00000041357	ENSG00000120899	ENSG00000107796	ENSG00000114854	ENSG00000162434	ENSG00000162618	ENSG00000176142	ENSG00000152214	ENSG00000112144	ENSG00000104765	ENSG00000102962	ENSG00000115009	ENSG00000166147	ENSG00000116016	ENSG00000198055	ENSG00000179403	ENSG00000145012
	ENSG00000114026	ENSG00000138385	ENSG00000137070	ENSG00000174437	ENSG00000011422	ENSG00000115966	ENSG00000077522	ENSG00000160179	ENSG00000197694	ENSG00000142166	ENSG00000112378	ENSG00000122863	ENSG00000138795	ENSG00000026652	ENSG00000154277	ENSG00000168772	ENSG00000131389	ENSG00000117009	ENSG00000119640	ENSG00000103852
	ENSG00000183020	ENSG00000103363	ENSG00000152457	ENSG00000167193	ENSG00000164093	ENSG00000113594	ENSG00000086967	ENSG00000160691	ENSG00000178209	ENSG00000132952	ENSG00000165457	ENSG00000068078	ENSG00000110801	ENSG00000117114	ENSG00000102468	ENSG00000013297	ENSG00000079215	ENSG00000007062	ENSG00000112655	ENSG00000137507
	ENSG00000149136	ENSG00000134900	ENSG00000103266	ENSG00000166913	ENSG00000090104	ENSG00000103479	ENSG00000172399	ENSG00000120156	ENSG00000067113	ENSG00000005075	ENSG00000110203	ENSG00000185920	ENSG00000121940	ENSG00000140961	ENSG00000058668	ENSG00000170955	ENSG00000197102	ENSG00000187010	ENSG00000184481	ENSG00000141570
	ENSG00000100142	ENSG00000108064	ENSG00000132581	ENSG00000138768	ENSG00000175567	ENSG00000146425	ENSG00000101470	ENSG00000091879	ENSG00000138031	ENSG00000033030	ENSG00000133800	ENSG00000148600	ENSG00000126746	ENSG00000168439	ENSG00000159388	ENSG00000150630	ENSG00000118515	ENSG00000154146	ENSG00000130066	ENSG00000108509
	ENSG00000156709	ENSG00000078668	ENSG00000109079	ENSG00000198959	ENSG00000014257	ENSG00000102974	ENSG00000124701	ENSG00000136235	ENSG00000104415	ENSG00000111540	ENSG00000110031	ENSG00000112782	ENSG00000157881	ENSG00000205336	ENSG00000136160	ENSG00000065320	ENSG00000182541	ENSG00000135454	ENSG00000147255	ENSG00000198046
	ENSG00000108443	ENSG00000138398	ENSG00000183527	ENSG00000119878	ENSG00000163823	ENSG00000165417	ENSG00000078328	ENSG00000154122	ENSG00000163430	ENSG00000075945	ENSG00000119922	ENSG00000103056	ENSG00000119986	ENSG00000172346	ENSG00000143603	ENSG00000185559	ENSG00000164751	ENSG00000134321	ENSG00000061938	ENSG00000058085
	ENSG00000130816	ENSG00000102054	ENSG00000106330	ENSG00000135318	ENSG00000128872	ENSG00000054267	ENSG00000108823	ENSG00000139318	ENSG00000135424	ENSG00000182827	ENSG00000149131	ENSG00000130957	ENSG00000197930	ENSG00000126602	ENSG00000178573	ENSG00000127743	ENSG00000189241	ENSG00000112077	ENSG00000171017	ENSG00000183255
	ENSG00000126953	ENSG00000127083	ENSG00000106609	ENSG00000092621	ENSG00000169403	ENSG00000082898	ENSG00000036448	ENSG00000079112	ENSG00000118257	ENSG00000143748	ENSG00000156587	ENSG00000156076	ENSG00000128309	ENSG00000120694	ENSG00000153234	ENSG00000126217	ENSG00000103942	ENSG00000135439	ENSG00000132017	ENSG00000157538
	ENSG00000028528	ENSG00000156113	ENSG00000176871	ENSG00000069956	ENSG00000266964	ENSG00000070214	ENSG00000135709	ENSG00000089472	ENSG00000072110	ENSG00000136628	ENSG00000100979	ENSG00000139970	ENSG00000042317	ENSG00000143643	ENSG00000129521	ENSG00000018236	ENSG00000137700	ENSG00000156136	ENSG00000196878	ENSG00000104643
	ENSG00000168496	ENSG00000137575	ENSG00000183963	ENSG00000155096	ENSG00000271605	ENSG00000006210	ENSG00000125744	ENSG00000147416	ENSG00000117151	ENSG00000145216	ENSG00000002933	ENSG00000163531	ENSG00000149428	ENSG00000140526	ENSG00000119508	ENSG00000090539	ENSG00000171703	ENSG00000145242	ENSG00000118946	ENSG00000105737
	ENSG00000014138	ENSG00000159593	ENSG00000100528	ENSG00000143753	ENSG00000137976	ENSG00000133048	ENSG00000129744	ENSG00000172348	ENSG00000113758	ENSG00000129691	ENSG00000173372	ENSG00000089356	ENSG00000103502	ENSG00000151929	ENSG00000157240	ENSG00000100266	ENSG00000160613	ENSG00000138435	ENSG00000145824	ENSG00000115286
	ENSG00000135446	ENSG00000168036	ENSG00000196497	ENSG00000079257	ENSG00000182379	ENSG00000163734	ENSG00000178053	ENSG00000000971	ENSG00000135720	ENSG00000102738	ENSG00000117215	ENSG00000172349	ENSG00000185917	ENSG00000164070	ENSG00000183087	ENSG00000166908	ENSG00000134294	ENSG00000136999	ENSG00000103089	ENSG00000120868
	ENSG00000175334	ENSG00000196628	ENSG00000133678	ENSG00000109133	ENSG00000007264	ENSG00000081041	ENSG00000147166	ENSG00000137745	ENSG00000173801	ENSG00000134884	ENSG00000095970	ENSG00000155850	ENSG00000133265	ENSG00000132823	ENSG00000169855	ENSG00000171408	ENSG00000100280	ENSG00000160710	ENSG00000165868	ENSG00000168077
	ENSG00000183765	ENSG00000134480	ENSG00000130309	ENSG00000073969	ENSG00000136689	ENSG00000036672	ENSG00000121577	ENSG00000138166	ENSG00000155090	ENSG00000112739	ENSG00000108960	ENSG00000085741	ENSG00000169718	ENSG00000095261	ENSG00000125388	ENSG00000113387	ENSG00000166313	ENSG00000030304	ENSG00000173442	ENSG00000106144
	ENSG00000145386	ENSG00000196591	ENSG00000105669	ENSG00000111664	ENSG00000120875	ENSG00000175416	ENSG00000163050	ENSG00000103175	ENSG00000166592	ENSG00000166377	ENSG00000243646	ENSG00000065357	ENSG00000052126	ENSG00000117859	ENSG00000124882	ENSG00000117153	ENSG00000104738	ENSG00000117676	ENSG00000068305	ENSG00000171298
	ENSG00000143321	ENSG00000278053	ENSG00000104213	ENSG00000102580	ENSG00000122223	ENSG00000062038	ENSG00000196091	ENSG00000127314	ENSG00000083857	ENSG00000079134	ENSG00000160991	ENSG00000108039	ENSG00000100211	ENSG00000138080	ENSG00000128342	ENSG00000171246	ENSG00000167969	ENSG00000076944	ENSG00000116584	ENSG00000204228
	ENSG00000178999	ENSG00000104320	ENSG00000104723	ENSG00000131236	ENSG00000064012	ENSG00000003402	ENSG00000177791	ENSG00000091428	ENSG00000197122	ENSG00000103042	ENSG00000163563	ENSG00000136859	ENSG00000132612	ENSG00000154803	ENSG00000117461	ENSG00000111186	ENSG00000115756	ENSG00000039068	ENSG00000116774	ENSG00000187189
	ENSG00000049541	ENSG00000073921	ENSG00000106809	ENSG00000172893	ENSG00000173221	ENSG00000128059	ENSG00000122367	ENSG00000123892	ENSG00000168542	ENSG00000168701	ENSG00000163694	ENSG00000165795	ENSG00000180104	ENSG00000132359	ENSG00000163735	ENSG00000072041	ENSG00000168918	ENSG00000060138	ENSG00000162496	ENSG00000166169
	ENSG00000111581	ENSG00000185813	ENSG00000112699	ENSG00000065154	ENSG00000138185	ENSG00000033867	ENSG00000198467	ENSG00000105825	ENSG00000182871	ENSG00000167264	ENSG00000152767	ENSG00000113790	ENSG00000143376	ENSG00000108932	ENSG00000124875	ENSG00000170412	ENSG00000138835	ENSG00000008438	ENSG00000048707	ENSG00000130881
	ENSG00000113368	ENSG00000168282	ENSG00000164244	ENSG00000165672	ENSG00000163931	ENSG00000196526	ENSG00000118298	ENSG00000133574	ENSG00000140939	ENSG00000198924	ENSG00000128805	ENSG00000158258	ENSG00000172500	ENSG00000156299	ENSG00000130402	ENSG00000182580	ENSG00000198648	ENSG00000137841	ENSG00000115828	ENSG00000124225
	ENSG00000130726	ENSG00000108559	ENSG00000168938	ENSG00000143878	ENSG00000204482	ENSG00000110944		ENSG00000198844	ENSG00000086991	ENSG00000155906	ENSG00000138135	ENSG00000173230	ENSG00000121067	ENSG00000213085	ENSG00000181656	ENSG00000181722	ENSG00000138356	ENSG00000163220	ENSG00000100592	ENSG00000114784
	ENSG00000113569	ENSG00000118418	ENSG00000120725	ENSG00000009724	ENSG00000103569	ENSG00000164574		ENSG00000128294	ENSG00000122691	ENSG00000108106	ENSG00000057657	ENSG00000129757	ENSG00000108774	ENSG00000187764	ENSG00000153094	ENSG00000169902	ENSG00000160801	ENSG00000163817	ENSG00000170468	ENSG00000049860
	ENSG00000106268	ENSG00000023572	ENSG00000099385	ENSG00000070831	ENSG00000152556	ENSG00000163788		ENSG00000077585	ENSG00000163884	ENSG00000130669	ENSG00000145569	ENSG00000153993	ENSG00000108828	ENSG00000086544	ENSG00000174804	ENSG00000169744	ENSG00000184060	ENSG00000160339	ENSG00000135678	ENSG00000130159
	ENSG00000119138	ENSG00000123983	ENSG00000089597	ENSG00000137440	ENSG00000118276	ENSG00000070759		ENSG00000163453	ENSG00000142910	ENSG00000076650	ENSG00000137462	ENSG00000188338	ENSG00000176108	ENSG00000124678	ENSG00000138386	ENSG00000134873	ENSG00000143537	ENSG00000085265	ENSG00000234616	ENSG00000141905
	ENSG00000134910	ENSG00000116266	ENSG00000112473	ENSG00000130147	ENSG00000104783	ENSG00000083896		ENSG00000103485	ENSG00000167157	ENSG00000126456	ENSG00000132704	ENSG00000122952	ENSG00000099899	ENSG00000151012	ENSG00000002726	ENSG00000163947	ENSG00000151694	ENSG00000196517	ENSG00000167173	ENSG00000147130
	ENSG00000157554	ENSG00000087470	ENSG00000163479	ENSG00000086061	ENSG00000165168	ENSG00000095752		ENSG00000155962	ENSG00000121064	ENSG00000029363	ENSG00000169554	ENSG00000173698	ENSG00000163611	ENSG00000106123	ENSG00000114200	ENSG00000186340	ENSG00000138073	ENSG00000143546	ENSG00000182606	ENSG00000115461
	ENSG00000121671	ENSG00000107537	ENSG00000138801	ENSG00000117758	ENSG00000000938	ENSG00000115598		ENSG00000169908	ENSG00000133030	ENSG00000174943	ENSG00000064932	ENSG00000163975	ENSG00000196531	ENSG00000111305	ENSG00000114019	ENSG00000167642	ENSG00000115290	ENSG00000115919	ENSG00000182568	ENSG00000149654
	ENSG00000166333	ENSG00000102317	ENSG00000149179	ENSG00000130706	ENSG00000152804	ENSG00000066933		ENSG00000164035	ENSG00000102265	ENSG00000110042	ENSG00000090376	ENSG00000116667	ENSG00000198356	ENSG00000162413	ENSG00000100433	ENSG00000142082	ENSG00000067082	ENSG00000163687	ENSG00000196843	ENSG00000107331
	ENSG00000071564	ENSG00000163539	ENSG00000125991	ENSG00000023330	ENSG00000254087	ENSG00000168906		ENSG00000185585	ENSG00000143369	ENSG00000196976	ENSG00000103710	ENSG00000147443	ENSG00000143224	ENSG00000115649	ENSG00000081760	ENSG00000173156	ENSG00000131477	ENSG00000162063	ENSG00000130592	ENSG00000107130
	ENSG00000112667	ENSG00000159840	ENSG00000124155	ENSG00000102967	ENSG00000271503	ENSG00000167994		ENSG00000105854	ENSG00000008256	ENSG00000138303	ENSG00000108622	ENSG00000168615	ENSG00000143502	ENSG00000035681	ENSG00000123358	ENSG00000160190	ENSG00000068745	ENSG00000144648	ENSG00000110697	ENSG00000173914
	ENSG00000087074	ENSG00000112237	ENSG00000125534	ENSG00000189067	ENSG00000085117	ENSG00000149260		ENSG00000047249	ENSG00000082397	ENSG00000164190	ENSG00000112149	ENSG00000112293	ENSG00000138286	ENSG00000274736	ENSG00000145431	ENSG00000180817	ENSG00000062822	ENSG00000122025	ENSG00000149182	ENSG00000067829
	ENSG00000171476	ENSG00000105821	ENSG00000176248	ENSG00000168374	ENSG00000177156	ENSG00000241837		ENSG00000116212	ENSG00000135862	ENSG00000196504	ENSG00000068903	ENSG00000081923	ENSG00000196199	ENSG00000135108	ENSG00000139329	ENSG00000115963	ENSG00000124491	ENSG00000102879	ENSG00000167772	ENSG00000148308
	ENSG00000138160	ENSG00000060237	ENSG00000107281	ENSG00000141429	ENSG00000171860	ENSG00000088179		ENSG00000182220	ENSG00000128641	ENSG00000138592	ENSG00000136404	ENSG00000018408	ENSG00000132953	ENSG00000132002	ENSG00000027001	ENSG00000148411	ENSG00000089327	ENSG00000112394	ENSG00000170873	ENSG00000213722
	ENSG00000125835	ENSG00000211456	ENSG00000075223	ENSG00000120742	ENSG00000168811	ENSG00000167384		ENSG00000182287	ENSG00000168385	ENSG00000101337	ENSG00000056972	ENSG00000071967	ENSG00000053501	ENSG00000146859	ENSG00000197747	ENSG00000114631	ENSG00000107731	ENSG00000127324	ENSG00000173744	ENSG00000100296
	ENSG00000136261	ENSG00000157869	ENSG00000122642	ENSG00000177885	ENSG00000135605	ENSG00000143952		ENSG00000109436	ENSG00000176463	ENSG00000088298	ENSG00000100307	ENSG00000162998	ENSG00000124275	ENSG00000085998	ENSG00000159167	ENSG00000181690	ENSG00000140750	ENSG00000007312	ENSG00000173926	ENSG00000146457
	ENSG00000053371	ENSG00000136527	ENSG00000181789	ENSG00000147065	ENSG00000158528	ENSG00000160551		ENSG00000135838	ENSG00000154845	ENSG00000101193	ENSG00000131378	ENSG00000150938	ENSG00000112983	ENSG00000117643	ENSG00000109819	ENSG00000178538	ENSG00000072501	ENSG00000105374	ENSG00000178096	ENSG00000125970
	ENSG00000142945	ENSG00000121774	ENSG00000116157	ENSG00000008441	ENSG00000162511	ENSG00000082515		ENSG00000182578	ENSG00000135547	ENSG00000119421	ENSG00000128606	ENSG00000006747	ENSG00000130748	ENSG00000100271	ENSG00000071553	ENSG00000157693	ENSG00000165806	ENSG00000115993	ENSG00000071073	ENSG00000248098
	ENSG00000179958	ENSG00000063245	ENSG00000157916	ENSG00000104825	ENSG00000060558	ENSG00000120333		ENSG00000110628	ENSG00000176170	ENSG00000106689		ENSG00000100372	ENSG00000105755	ENSG00000184831	ENSG00000084093	ENSG00000119723	ENSG00000153904	ENSG00000124256	ENSG00000165175	ENSG00000177030
	ENSG00000162407	ENSG00000144744	ENSG00000138085	ENSG00000137947	ENSG00000066056	ENSG00000162851		ENSG00000137936	ENSG00000128567	ENSG00000168137		ENSG00000118096	ENSG00000099341	ENSG00000179431	ENSG00000148154	ENSG00000123384	ENSG00000163110	ENSG00000101224	ENSG00000181444	ENSG00000139211
	ENSG00000198056	ENSG00000172469	ENSG00000186106	ENSG00000160285	ENSG00000137672	ENSG00000118200		ENSG00000137872	ENSG00000103966	ENSG00000117713		ENSG00000110660	ENSG00000105220	ENSG00000179833	ENSG00000155974	ENSG00000112773	ENSG00000105699	ENSG00000183032	ENSG00000171763	ENSG00000149575
	ENSG00000076382	ENSG00000091164	ENSG00000100379	ENSG00000129596	ENSG00000130755	ENSG00000113597		ENSG00000203883	ENSG00000172061	ENSG00000075151		ENSG00000073910	ENSG00000104946	ENSG00000176148	ENSG00000171522	ENSG00000163820	ENSG00000103034	ENSG00000089820		ENSG00000115694
	ENSG00000131462	ENSG00000169045	ENSG00000130175	ENSG00000167508	ENSG00000102316	ENSG00000071794		ENSG00000135636	ENSG00000168461	ENSG00000221978		ENSG00000123342	ENSG00000175581	ENSG00000158292	ENSG00000140937	ENSG00000135916	ENSG00000068001	ENSG00000163736		ENSG00000170382
	ENSG00000185338	ENSG00000152291	ENSG00000172269	ENSG00000110921	ENSG00000197405	ENSG00000115947		ENSG00000119714	ENSG00000132386	ENSG00000100852		ENSG00000112280	ENSG00000175348	ENSG00000178927	ENSG00000104763	ENSG00000185722	ENSG00000177425	ENSG00000242550		ENSG00000146776
	ENSG00000117724	ENSG00000065243	ENSG00000166557	ENSG00000138069	ENSG00000137757	ENSG00000168806		ENSG00000133135	ENSG00000143196	ENSG00000156127		ENSG00000129422	ENSG00000175390	ENSG00000105246	ENSG00000116741	ENSG00000108592	ENSG00000182979	ENSG00000136011		ENSG00000130723
	ENSG00000115241	ENSG00000145833	ENSG00000152952	ENSG00000103496	ENSG00000132334	ENSG00000138593		ENSG00000168032	ENSG00000143252	ENSG00000011243		ENSG00000150403	ENSG00000149809	ENSG00000135924	ENSG00000096401	ENSG00000099889	ENSG00000182132	ENSG00000106327		ENSG00000173621
	ENSG00000087586	ENSG00000117091	ENSG00000178252	ENSG00000185043	ENSG00000159899	ENSG00000126003		ENSG00000145147	ENSG00000187498	ENSG00000160948		ENSG00000178363	ENSG00000138107		ENSG00000154188	ENSG00000121578	ENSG00000078142	ENSG00000133063		ENSG00000102225
	ENSG00000146278	ENSG00000180398	ENSG00000137207	ENSG00000087191	ENSG00000275302	ENSG00000167130		ENSG00000176783	ENSG00000172201	ENSG00000170638		ENSG00000166912	ENSG00000078070		ENSG00000184557	ENSG00000164818	ENSG00000139719	ENSG00000163554		ENSG00000188895
	ENSG00000162545	ENSG00000127914	ENSG00000123992	ENSG00000142867	ENSG00000111679	ENSG00000105835		ENSG00000122490	ENSG00000159713	ENSG00000005175		ENSG00000165887	ENSG00000120699		ENSG00000038427	ENSG00000074047	ENSG00000198794	ENSG00000122678		ENSG00000160282
	ENSG00000127564	ENSG00000115652	ENSG00000000003	ENSG00000115525	ENSG00000113532	ENSG00000132424		ENSG00000103066	ENSG00000131873	ENSG00000137817		ENSG00000107104	ENSG00000134253		ENSG00000165030	ENSG00000162702	ENSG00000196975	ENSG00000126787		ENSG00000126970
	ENSG00000103260	ENSG00000142864	ENSG00000109084	ENSG00000119314	ENSG00000121807	ENSG00000127445		ENSG00000129910	ENSG00000137509	ENSG00000003756		ENSG00000122756	ENSG00000140319		ENSG00000126778	ENSG00000115380	ENSG00000157103	ENSG00000130475		ENSG00000220205
	ENSG00000007541	ENSG00000166200	ENSG00000170832	ENSG00000165637	ENSG00000262406	ENSG00000055917		ENSG00000135363	ENSG00000196924	ENSG00000071054		ENSG00000157077	ENSG00000104047		ENSG00000117308	ENSG00000104611	ENSG00000131652	ENSG00000168310		ENSG00000117593
	ENSG00000109016	ENSG00000173726	ENSG00000173918	ENSG00000111276	ENSG00000167461	ENSG00000139998		ENSG00000136237	ENSG00000085276	ENSG00000127837		ENSG00000122707	ENSG00000001497		ENSG00000163536	ENSG00000218336	ENSG00000154734	ENSG00000021355		ENSG00000196743
	ENSG00000198265	ENSG00000115514	ENSG00000136240	ENSG00000007168	ENSG00000110324	ENSG00000183735		ENSG00000182985	ENSG00000101335	ENSG00000118900		ENSG00000165966	ENSG00000168883		ENSG00000107968	ENSG00000077420	ENSG00000128016	ENSG00000170476		ENSG00000108175
	ENSG00000125450	ENSG00000196361	ENSG00000122218	ENSG00000138794	ENSG00000173391	ENSG00000112701		ENSG00000118508	ENSG00000136932	ENSG00000109046		ENSG00000114738	ENSG00000042493		ENSG00000165995	ENSG00000140859	ENSG00000115170	ENSG00000102996		ENSG00000114405
	ENSG00000093009	ENSG00000175073	ENSG00000259431	ENSG00000160752	ENSG00000147168	ENSG00000145780		ENSG00000111729	ENSG00000091136	ENSG00000108510		ENSG00000164050	ENSG00000114956		ENSG00000108669	ENSG00000167377	ENSG00000170017	ENSG00000105287		ENSG00000143494
	ENSG00000163918	ENSG00000152700	ENSG00000016864	ENSG00000173692	ENSG00000005020	ENSG00000158290		ENSG00000164116	ENSG00000185215	ENSG00000161381		ENSG00000151689	ENSG00000144043		ENSG00000175354	ENSG00000104936	ENSG00000110492	ENSG00000090006		ENSG00000178585
	ENSG00000114491	ENSG00000108590	ENSG00000124782	ENSG00000163558	ENSG00000123643	ENSG00000046651		ENSG00000175048	ENSG00000166741	ENSG00000108773		ENSG00000069188	ENSG00000124357		ENSG00000088386	ENSG00000104884	ENSG00000112062	ENSG00000169877		ENSG00000141279
	ENSG00000159259	ENSG00000108406	ENSG00000070761	ENSG00000149084	ENSG00000043462	ENSG00000138834		ENSG00000127954	ENSG00000159231	ENSG00000141349		ENSG00000072163	ENSG00000144560		ENSG00000170525	ENSG00000197299	ENSG00000204681	ENSG00000185507		ENSG00000127990
	ENSG00000159055	ENSG00000197170	ENSG00000166311	ENSG00000069345	ENSG00000073737	ENSG00000072364		ENSG00000114573	ENSG00000075391	ENSG00000159140		ENSG00000177106	ENSG00000061794		ENSG00000188313	ENSG00000166444	ENSG00000178950	ENSG00000172543		ENSG00000187240
	ENSG00000133119	ENSG00000169139	ENSG00000171067	ENSG00000176887	ENSG00000185883	ENSG00000164402			ENSG00000120332	ENSG00000083642		ENSG00000092758	ENSG00000147601		ENSG00000196470	ENSG00000126391	ENSG00000095002	ENSG00000168067		ENSG00000130479
	ENSG00000166508	ENSG00000114030	ENSG00000186866	ENSG00000157216	ENSG00000081320	ENSG00000064225			ENSG00000162745	ENSG00000146733		ENSG00000104361	ENSG00000162517		ENSG00000011566	ENSG00000120057	ENSG00000027075	ENSG00000116752		ENSG00000108465
	ENSG00000172336	ENSG00000138468	ENSG00000160767	ENSG00000146013	ENSG00000140379	ENSG00000185658			ENSG00000158710	ENSG00000103429		ENSG00000137269	ENSG00000086065		ENSG00000138735	ENSG00000234127	ENSG00000057252	ENSG00000115271		ENSG00000076356
	ENSG00000179115	ENSG00000080822	ENSG00000162694	ENSG00000162552	ENSG00000140749	ENSG00000159256			ENSG00000138758	ENSG00000082258		ENSG00000099219	ENSG00000164978		ENSG00000120910	ENSG00000130348	ENSG00000149091	ENSG00000160293		ENSG00000133101
	ENSG00000066279	ENSG00000156261	ENSG00000151348	ENSG00000073050	ENSG00000100368	ENSG00000198625			ENSG00000100100	ENSG00000117139		ENSG00000170891	ENSG00000095380		ENSG00000137075	ENSG00000104427	ENSG00000144136	ENSG00000172331		ENSG00000143061
	ENSG00000136643	ENSG00000115084	ENSG00000175283	ENSG00000132341	ENSG00000101187	ENSG00000163431			ENSG00000115306	ENSG00000047410		ENSG00000112559	ENSG00000136936		ENSG00000166833	ENSG00000058056	ENSG00000111602	ENSG00000121316		ENSG00000135250
	ENSG00000136274	ENSG00000116679	ENSG00000148341	ENSG00000103024	ENSG00000101017	ENSG00000121486			ENSG00000035403	ENSG00000123200			ENSG00000116898		ENSG00000046653	ENSG00000163346	ENSG00000169504	ENSG00000160058		ENSG00000141551
	ENSG00000100526	ENSG00000116161	ENSG00000089693	ENSG00000120690	ENSG00000144712	ENSG00000197329			ENSG00000102683	ENSG00000113430			ENSG00000077549		ENSG00000078098	ENSG00000132669	ENSG00000118640	ENSG00000119801		ENSG00000102897
	ENSG00000123178	ENSG00000035687	ENSG00000111652	ENSG00000196116	ENSG00000110446	ENSG00000003987			ENSG00000134871	ENSG00000047056			ENSG00000116771		ENSG00000026103	ENSG00000196700	ENSG00000122705	ENSG00000126759		ENSG00000148358
	ENSG00000168078	ENSG00000118816	ENSG00000023287	ENSG00000124333	ENSG00000143851	ENSG00000165322			ENSG00000176014	ENSG00000070770			ENSG00000130811		ENSG00000076258	ENSG00000171316	ENSG00000095739	ENSG00000035664		ENSG00000119537
	ENSG00000120913	ENSG00000169764	ENSG00000162576	ENSG00000067064	ENSG00000101160	ENSG00000145868			ENSG00000126950	ENSG00000102908			ENSG00000111605		ENSG00000166503	ENSG00000121753	ENSG00000017797	ENSG00000114126		ENSG00000100445
	ENSG00000136161	ENSG00000062650	ENSG00000119812	ENSG00000106245	ENSG00000136560	ENSG00000129595			ENSG00000177464	ENSG00000165669			ENSG00000100360		ENSG00000104290	ENSG00000117122	ENSG00000082701	ENSG00000130055		ENSG00000100154
	ENSG00000168268	ENSG00000038002	ENSG00000100196	ENSG00000113732	ENSG00000166128	ENSG00000053747			ENSG00000167601	ENSG00000079432			ENSG00000063046		ENSG00000159200	ENSG00000158089	ENSG00000136960	ENSG00000076770		ENSG00000168785
	ENSG00000130313	ENSG00000152904	ENSG00000077942	ENSG00000053438	ENSG00000103490	ENSG00000171606			ENSG00000273749	ENSG00000149489			ENSG00000123349		ENSG00000116132	ENSG00000140105	ENSG00000144476	ENSG00000121053		ENSG00000104852
	ENSG00000130520	ENSG00000205302	ENSG00000100258	ENSG00000183291	ENSG00000198074	ENSG00000107938			ENSG00000150687	ENSG00000107815			ENSG00000151500		ENSG00000169116	ENSG00000156471	ENSG00000163501	ENSG00000173762		ENSG00000187840
	ENSG00000105705	ENSG00000101654	ENSG00000196141	ENSG00000115425	ENSG00000068079	ENSG00000130827			ENSG00000182704	ENSG00000038382			ENSG00000140463		ENSG00000166224	ENSG00000187955	ENSG00000080493	ENSG00000080819		ENSG00000114021
	ENSG00000056050	ENSG00000031003	ENSG00000005243	ENSG00000138796	ENSG00000184922	ENSG00000135048			ENSG00000169255	ENSG00000164134			ENSG00000182923		ENSG00000131634	ENSG00000104341	ENSG00000127951	ENSG00000105610		ENSG00000113119
	ENSG00000147536	ENSG00000153339	ENSG00000141756	ENSG00000069011	ENSG00000180353	ENSG00000121931			ENSG00000164125	ENSG00000163462			ENSG00000178035		ENSG00000108344	ENSG00000100403	ENSG00000041353	ENSG00000143479		ENSG00000163956
	ENSG00000112312	ENSG00000153774	ENSG00000172992	ENSG00000070404	ENSG00000143162	ENSG00000079335			ENSG00000167081	ENSG00000198586			ENSG00000144677		ENSG00000141574	ENSG00000102359	ENSG00000100151	ENSG00000152104		ENSG00000174483
	ENSG00000204713	ENSG00000107581	ENSG00000111328	ENSG00000166411	ENSG00000112799	ENSG00000167118			ENSG00000163638	ENSG00000175104			ENSG00000115942		ENSG00000198862	ENSG00000197226	ENSG00000159082	ENSG00000168421		ENSG00000139974
	ENSG00000154839	ENSG00000112110	ENSG00000184840	ENSG00000139372	ENSG00000205220	ENSG00000172086			ENSG00000011105	ENSG00000025293			ENSG00000196290		ENSG00000143344	ENSG00000142188	ENSG00000084731	ENSG00000119866		ENSG00000132254
	ENSG00000166510	ENSG00000146476	ENSG00000101782	ENSG00000126581	ENSG00000167261	ENSG00000115998			ENSG00000152689	ENSG00000115548			ENSG00000144580		ENSG00000141424	ENSG00000184967	ENSG00000166821	ENSG00000147454		ENSG00000143457
	ENSG00000101773	ENSG00000104067	ENSG00000145781	ENSG00000138193	ENSG00000135604	ENSG00000171681			ENSG00000182107	ENSG00000154767			ENSG00000163481		ENSG00000134755	ENSG00000184117	ENSG00000204262	ENSG00000029534		ENSG00000170248
	ENSG00000102900	ENSG00000166716	ENSG00000024422	ENSG00000099940	ENSG00000105609	ENSG00000139163			ENSG00000127329	ENSG00000073614			ENSG00000123130		ENSG00000166575	ENSG00000166452	ENSG00000197586	ENSG00000064692		ENSG00000153250
	ENSG00000100297	ENSG00000149196	ENSG00000126458	ENSG00000100030	ENSG00000186818	ENSG00000118412			ENSG00000129038	ENSG00000085719			ENSG00000006327		ENSG00000142875	ENSG00000089876	ENSG00000168899	ENSG00000012124		ENSG00000163625
	ENSG00000091651	ENSG00000140740	ENSG00000105438	ENSG00000165280	ENSG00000187116	ENSG00000117411			ENSG00000167202	ENSG00000133226			ENSG00000143793		ENSG00000120215	ENSG00000078902	ENSG00000123136	ENSG00000166341		ENSG00000134905
	ENSG00000189091	ENSG00000165660	ENSG00000182054	ENSG00000077380	ENSG00000239961	ENSG00000032219			ENSG00000133131	ENSG00000244038			ENSG00000178971		ENSG00000172594	ENSG00000174080	ENSG00000117298	ENSG00000188690		ENSG00000174233
	ENSG00000167513	ENSG00000106993	ENSG00000107902	ENSG00000162512	ENSG00000105281	ENSG00000198707			ENSG00000102271	ENSG00000198399			ENSG00000121075		ENSG00000145685	ENSG00000214944	ENSG00000169242	ENSG00000156738		ENSG00000168763
	ENSG00000071539	ENSG00000198887	ENSG00000172663	ENSG00000102158	ENSG00000142089	ENSG00000128283			ENSG00000182809	ENSG00000053254			ENSG00000108799		ENSG00000164039	ENSG00000255690	ENSG00000161011	ENSG00000196735		ENSG00000164031
	ENSG00000077312	ENSG00000198682	ENSG00000171222	ENSG00000168002	ENSG00000185201	ENSG00000183864			ENSG00000006118	ENSG00000135679			ENSG00000173226		ENSG00000011021	ENSG00000010295	ENSG00000152137	ENSG00000146192		ENSG00000164168
	ENSG00000159063	ENSG00000113593	ENSG00000106080	ENSG00000178537	ENSG00000110719	ENSG00000076053			ENSG00000172890	ENSG00000129292			ENSG00000115112		ENSG00000156958	ENSG00000079102	ENSG00000079462	ENSG00000133742		ENSG00000184983
	ENSG00000166337	ENSG00000086189	ENSG00000132128	ENSG00000151247	ENSG00000134242	ENSG00000118007			ENSG00000141753	ENSG00000099203			ENSG00000133059		ENSG00000101350	ENSG00000196781	ENSG00000160049	ENSG00000073754		ENSG00000185432
	ENSG00000170540	ENSG00000113460	ENSG00000119777	ENSG00000101246	ENSG00000077984	ENSG00000001617			ENSG00000162817	ENSG00000146247			ENSG00000138639		ENSG00000064601	ENSG00000159363	ENSG00000180957	ENSG00000183508		ENSG00000133275
	ENSG00000149503	ENSG00000008952	ENSG00000136026	ENSG00000111530	ENSG00000148175	ENSG00000181555			ENSG00000165424	ENSG00000093217			ENSG00000163697		ENSG00000087502	ENSG00000006468	ENSG00000109787	ENSG00000162777		ENSG00000117791
	ENSG00000135069	ENSG00000138688	ENSG00000135452	ENSG00000127947	ENSG00000128604	ENSG00000108599			ENSG00000183801	ENSG00000144791			ENSG00000121897		ENSG00000025039	ENSG00000100564	ENSG00000148834	ENSG00000137959		ENSG00000088812
	ENSG00000107566	ENSG00000120697	ENSG00000156973	ENSG00000013275	ENSG00000133561	ENSG00000108523			ENSG00000133110	ENSG00000164663			ENSG00000100330		ENSG00000131686	ENSG00000100320	ENSG00000124762	ENSG00000149150		ENSG00000028203
	ENSG00000107874	ENSG00000163655	ENSG00000166997	ENSG00000100764	ENSG00000086300	ENSG00000100027			ENSG00000143570	ENSG00000138375			ENSG00000085760		ENSG00000130164	ENSG00000178078	ENSG00000120129	ENSG00000166145		ENSG00000180530
	ENSG00000237649	ENSG00000113810	ENSG00000011638	ENSG00000147155	ENSG00000144115	ENSG00000106367			ENSG00000158470	ENSG00000119041			ENSG00000163686		ENSG00000178105	ENSG00000198960	ENSG00000115866	ENSG00000101220		ENSG00000011332
	ENSG00000145604	ENSG00000213190	ENSG00000142552	ENSG00000115935	ENSG00000147872	ENSG00000111011			ENSG00000058091	ENSG00000123636			ENSG00000139746		ENSG00000135315	ENSG00000156345	ENSG00000120708	ENSG00000119397		ENSG00000165821
	ENSG00000113456	ENSG00000007341	ENSG00000163378	ENSG00000175866	ENSG00000119535	ENSG00000275052			ENSG00000197614	ENSG00000196449			ENSG00000147526		ENSG00000135966	ENSG00000133818	ENSG00000144118	ENSG00000177575		ENSG00000197965
	ENSG00000163468	ENSG00000164024	ENSG00000089060	ENSG00000170759	ENSG00000187608	ENSG00000198000			ENSG00000164975	ENSG00000187555			ENSG00000145020		ENSG00000118246	ENSG00000172830	ENSG00000152256	ENSG00000162367		ENSG00000204469
	ENSG00000152253	ENSG00000149100	ENSG00000106070	ENSG00000115526	ENSG00000099875	ENSG00000166478			ENSG00000198807	ENSG00000278311			ENSG00000241058		ENSG00000129925	ENSG00000184867	ENSG00000106605	ENSG00000100558		ENSG00000122971
	ENSG00000198826	ENSG00000000419	ENSG00000102931	ENSG00000181788	ENSG00000139278	ENSG00000110066			ENSG00000162734	ENSG00000125447			ENSG00000081791		ENSG00000135083	ENSG00000071462	ENSG00000116977	ENSG00000164920		ENSG00000121964
	ENSG00000169679	ENSG00000130703	ENSG00000144591	ENSG00000182446	ENSG00000155097	ENSG00000110108			ENSG00000164466	ENSG00000123066			ENSG00000131504		ENSG00000108666	ENSG00000171130	ENSG00000128524	ENSG00000166086		ENSG00000166548
	ENSG00000089006	ENSG00000138430	ENSG00000074842	ENSG00000052802	ENSG00000140368	ENSG00000138433			ENSG00000106991	ENSG00000143033			ENSG00000005194		ENSG00000116747	ENSG00000091129	ENSG00000148985	ENSG00000103653		ENSG00000100038
	ENSG00000132661	ENSG00000127993	ENSG00000185222	ENSG00000070061	ENSG00000072135	ENSG00000165917			ENSG00000183722	ENSG00000163684			ENSG00000177082		ENSG00000152784	ENSG00000132938	ENSG00000089248	ENSG00000128833		ENSG00000162337
	ENSG00000101057	ENSG00000106399	ENSG00000257727	ENSG00000134285	ENSG00000280755	ENSG00000001631			ENSG00000135269	ENSG00000070269			ENSG00000135541		ENSG00000128045	ENSG00000198542	ENSG00000138760	ENSG00000164047		ENSG00000197355
	ENSG00000175063	ENSG00000064419	ENSG00000116209	ENSG00000133318	ENSG00000135899	ENSG00000197579			ENSG00000133985	ENSG00000100926			ENSG00000155666		ENSG00000118564	ENSG00000156675	ENSG00000141127	ENSG00000121797		ENSG00000111725
	ENSG00000128708	ENSG00000113851		ENSG00000138279	ENSG00000147145	ENSG00000165006			ENSG00000110880	ENSG00000197217			ENSG00000198728		ENSG00000168884	ENSG00000212864	ENSG00000137198	ENSG00000065802		ENSG00000171729
	ENSG00000082014	ENSG00000099810		ENSG00000148346	ENSG00000055163	ENSG00000196323			ENSG00000186063	ENSG00000127527			ENSG00000112320		ENSG00000115421	ENSG00000215788	ENSG00000163785	ENSG00000072682		ENSG00000140332
	ENSG00000164109	ENSG00000115944		ENSG00000139209	ENSG00000172123	ENSG00000118482			ENSG00000173218	ENSG00000112679			ENSG00000113360		ENSG00000053770	ENSG00000071889	ENSG00000105514	ENSG00000278535		ENSG00000153933
	ENSG00000135624	ENSG00000163798		ENSG00000062485	ENSG00000225190	ENSG00000173559			ENSG00000129007	ENSG00000116957			ENSG00000143436		ENSG00000151849	ENSG00000174574	ENSG00000137491	ENSG00000141699		ENSG00000131116
	ENSG00000169599	ENSG00000100442		ENSG00000101473	ENSG00000135090	ENSG00000174307			ENSG00000213145	ENSG00000197321			ENSG00000172409		ENSG00000174840	ENSG00000181409	ENSG00000075413	ENSG00000136490		ENSG00000105223
	ENSG00000170860	ENSG00000156469		ENSG00000116237	ENSG00000135114	ENSG00000129625				ENSG00000078403			ENSG00000109920		ENSG00000145022		ENSG00000070778	ENSG00000141562		ENSG00000115365
	ENSG00000144736	ENSG00000099804		ENSG00000130638	ENSG00000104903	ENSG00000113163				ENSG00000133424			ENSG00000125877		ENSG00000137203		ENSG00000104921	ENSG00000221818		ENSG00000082458
	ENSG00000111665	ENSG00000175221		ENSG00000064313	ENSG00000136636	ENSG00000089048				ENSG00000104774			ENSG00000203880		ENSG00000107560		ENSG00000198836	ENSG00000158856		ENSG00000076067
	ENSG00000179041	ENSG00000267855		ENSG00000164300	ENSG00000087266	ENSG00000137834				ENSG00000164162			ENSG00000136819		ENSG00000156049		ENSG00000204618	ENSG00000130227		ENSG00000116761
	ENSG00000173068	ENSG00000080371		ENSG00000117614	ENSG00000213928	ENSG00000100941				ENSG00000130725			ENSG00000163913		ENSG00000112902		ENSG00000103591	ENSG00000066926		ENSG00000166886
	ENSG00000085999	ENSG00000127337		ENSG00000065615	ENSG00000197181	ENSG00000154059				ENSG00000054965			ENSG00000111752		ENSG00000243364		ENSG00000127946	ENSG00000179262		ENSG00000166794
	ENSG00000132780	ENSG00000147654		ENSG00000136868	ENSG00000136167	ENSG00000164405				ENSG00000173120			ENSG00000070018		ENSG00000131778		ENSG00000135740	ENSG00000105053		ENSG00000198931
	ENSG00000120948	ENSG00000100387		ENSG00000114423	ENSG00000089639	ENSG00000134186				ENSG00000149476			ENSG00000183150		ENSG00000134138		ENSG00000108474	ENSG00000068831		ENSG00000162736
	ENSG00000182551	ENSG00000100417		ENSG00000138029	ENSG00000146094	ENSG00000049249				ENSG00000153006			ENSG00000134744		ENSG00000089177		ENSG00000138028	ENSG00000130560		ENSG00000136891
	ENSG00000100479	ENSG00000094916		ENSG00000168298	ENSG00000171208	ENSG00000136193				ENSG00000122140			ENSG00000188976		ENSG00000105852		ENSG00000139496	ENSG00000166947		ENSG00000137713
	ENSG00000075188	ENSG00000149313		ENSG00000168216	ENSG00000039650	ENSG00000184076				ENSG00000119392			ENSG00000138050		ENSG00000005436		ENSG00000162174	ENSG00000155561		ENSG00000139574
	ENSG00000111144	ENSG00000140374		ENSG00000099194	ENSG00000182636	ENSG00000112208				ENSG00000168288			ENSG00000166166		ENSG00000013588		ENSG00000143337	ENSG00000153574		ENSG00000171840
	ENSG00000118600	ENSG00000140391		ENSG00000140400	ENSG00000177105	ENSG00000127540				ENSG00000128965			ENSG00000166225		ENSG00000168528		ENSG00000099250	ENSG00000059728		ENSG00000185624
	ENSG00000104447	ENSG00000112146		ENSG00000106052	ENSG00000189319	ENSG00000142687				ENSG00000142856			ENSG00000111554		ENSG00000135336		ENSG00000141447	ENSG00000182512		ENSG00000006025
	ENSG00000104419	ENSG00000112697		ENSG00000123240	ENSG00000006534					ENSG00000043514			ENSG00000182544		ENSG00000084676		ENSG00000153048	ENSG00000153064		ENSG00000144285
	ENSG00000104524	ENSG00000151287		ENSG00000101199	ENSG00000107242					ENSG00000204084			ENSG00000118058		ENSG00000143797		ENSG00000184254	ENSG00000132819		ENSG00000100425
	ENSG00000160957	ENSG00000198130		ENSG00000144635	ENSG00000119917					ENSG00000134644			ENSG00000145050		ENSG00000100599		ENSG00000178719	ENSG00000171608		ENSG00000137312
	ENSG00000075218	ENSG00000036257		ENSG00000136448	ENSG00000160255					ENSG00000105849			ENSG00000004534		ENSG00000147650		ENSG00000221955	ENSG00000157873		ENSG00000196235
	ENSG00000025770	ENSG00000168958		ENSG00000108179	ENSG00000196189					ENSG00000072042			ENSG00000091317		ENSG00000110925		ENSG00000060709	ENSG00000100225		ENSG00000253719
	ENSG00000094914	ENSG00000123728		ENSG00000169136	ENSG00000023902					ENSG00000178401			ENSG00000112200		ENSG00000110060		ENSG00000141401	ENSG00000110934		ENSG00000108947
	ENSG00000149573	ENSG00000171155		ENSG00000230989	ENSG00000158050					ENSG00000166002			ENSG00000114982		ENSG00000119900		ENSG00000101443	ENSG00000123405		ENSG00000072840
	ENSG00000166803	ENSG00000173674		ENSG00000167977	ENSG00000132640					ENSG00000140365			ENSG00000145723		ENSG00000155008		ENSG00000080845	ENSG00000169397		ENSG00000007255
	ENSG00000069667	ENSG00000092377		ENSG00000170222	ENSG00000125637					ENSG00000138621			ENSG00000101577		ENSG00000156697		ENSG00000184207	ENSG00000169385		ENSG00000008294
	ENSG00000171453	ENSG00000182831		ENSG00000011143	ENSG00000177663					ENSG00000114395			ENSG00000089486		ENSG00000135111		ENSG00000177731	ENSG00000047597		ENSG00000166164
	ENSG00000146143	ENSG00000062725		ENSG00000175166	ENSG00000184979					ENSG00000068024			ENSG00000007392		ENSG00000152894		ENSG00000108961	ENSG00000198624		ENSG00000137496
	ENSG00000074582	ENSG00000168259		ENSG00000157954	ENSG00000182866					ENSG00000122085			ENSG00000276234		ENSG00000141068		ENSG00000178921	ENSG00000121104		ENSG00000116791
	ENSG00000101945	ENSG00000108588		ENSG00000214253	ENSG00000137076					ENSG00000149532			ENSG00000253729		ENSG00000154642		ENSG00000108839	ENSG00000167363		ENSG00000174606
	ENSG00000040275	ENSG00000113916		ENSG00000139722	ENSG00000164002					ENSG00000068097			ENSG00000127952		ENSG00000089159		ENSG00000132383	ENSG00000148935		ENSG00000058404
	ENSG00000125319	ENSG00000066422		ENSG00000111229	ENSG00000116017					ENSG00000125686			ENSG00000094975		ENSG00000117477		ENSG00000132376	ENSG00000213402		ENSG00000132589
	ENSG00000186185	ENSG00000155313		ENSG00000110917	ENSG00000180448					ENSG00000143486			ENSG00000104660		ENSG00000109184		ENSG00000159210	ENSG00000137078		ENSG00000130559
	ENSG00000184445	ENSG00000139697		ENSG00000139433	ENSG00000155980					ENSG00000136273			ENSG00000113068		ENSG00000156735		ENSG00000068120	ENSG00000102409		ENSG00000119699
	ENSG00000111445	ENSG00000048991		ENSG00000072609	ENSG00000100060					ENSG00000184900			ENSG00000154889		ENSG00000109654		ENSG00000127252	ENSG00000169704		ENSG00000137331
	ENSG00000177084	ENSG00000134371		ENSG00000104907	ENSG00000123338					ENSG00000136243			ENSG00000063241		ENSG00000064393		ENSG00000121552	ENSG00000162894		ENSG00000176894
	ENSG00000105011	ENSG00000121481		ENSG00000179271	ENSG00000006607					ENSG00000169122			ENSG00000181026		ENSG00000138640		ENSG00000182093	ENSG00000266412		ENSG00000121775
	ENSG00000104957	ENSG00000122484		ENSG00000143499	ENSG00000196664					ENSG00000110367			ENSG00000011405		ENSG00000169604		ENSG00000154645	ENSG00000198736		ENSG00000168765
	ENSG00000135829	ENSG00000152795		ENSG00000123689	ENSG00000122122					ENSG00000126903			ENSG00000205629		ENSG00000132294		ENSG00000163320	ENSG00000110777		ENSG00000112234
	ENSG00000143178	ENSG00000033178		ENSG00000163319	ENSG00000135828					ENSG00000116754			ENSG00000184719		ENSG00000184164		ENSG00000182196	ENSG00000140199		ENSG00000100906
	ENSG00000143157	ENSG00000129460		ENSG00000169019	ENSG00000092931					ENSG00000166595			ENSG00000117360		ENSG00000172602		ENSG00000022840	ENSG00000239998		ENSG00000154511
	ENSG00000174371	ENSG00000131375		ENSG00000100263	ENSG00000136514					ENSG00000186566			ENSG00000109475		ENSG00000079246		ENSG00000136003	ENSG00000104974		ENSG00000160113
	ENSG00000145293	ENSG00000147408		ENSG00000115946	ENSG00000163737					ENSG00000119431			ENSG00000143013		ENSG00000139597		ENSG00000123353	ENSG00000137767		ENSG00000069869
	ENSG00000126775	ENSG00000187626		ENSG00000163636	ENSG00000170542					ENSG00000102100			ENSG00000165684		ENSG00000156234		ENSG00000125629	ENSG00000164068		ENSG00000167315
	ENSG00000092201	ENSG00000006715		ENSG00000168291	ENSG00000064652								ENSG00000164815		ENSG00000023516		ENSG00000117479			ENSG00000089723
	ENSG00000168476	ENSG00000113649		ENSG00000198805	ENSG00000123146								ENSG00000006625		ENSG00000152669		ENSG00000133422			ENSG00000164136
	ENSG00000151725	ENSG00000153147		ENSG00000157379	ENSG00000182511								ENSG00000134697		ENSG00000196459		ENSG00000106628			ENSG00000135953
	ENSG00000136108	ENSG00000165650		ENSG00000136156	ENSG00000110057								ENSG00000116350		ENSG00000152348		ENSG00000073712			ENSG00000051128
	ENSG00000196730	ENSG00000118518		ENSG00000122359	ENSG00000049192								ENSG00000204859		ENSG00000132432		ENSG00000102547			ENSG00000178188
	ENSG00000124795	ENSG00000131023		ENSG00000165678	ENSG00000167136								ENSG00000032389		ENSG00000116874		ENSG00000129187			ENSG00000145439
	ENSG00000065328	ENSG00000181894		ENSG00000099330	ENSG00000095370								ENSG00000100601				ENSG00000168556			ENSG00000196132
	ENSG00000187522	ENSG00000130204		ENSG00000105655	ENSG00000059378								ENSG00000179912				ENSG00000147475			ENSG00000058453
	ENSG00000181938	ENSG00000137500		ENSG00000006016	ENSG00000138642								ENSG00000100416				ENSG00000130222			ENSG00000111850
	ENSG00000102901	ENSG00000205339		ENSG00000167491	ENSG00000111348								ENSG00000114388				ENSG00000148429			ENSG00000172456
	ENSG00000105136	ENSG00000095574		ENSG00000133872	ENSG00000040487								ENSG00000163516				ENSG00000086475			ENSG00000144579
	ENSG00000006611	ENSG00000135968		ENSG00000060069	ENSG00000102393								ENSG00000102172				ENSG00000133313			ENSG00000164442
	ENSG00000129173	ENSG00000152942		ENSG00000101624	ENSG00000115956								ENSG00000010318				ENSG00000154832			ENSG00000169087
	ENSG00000182253	ENSG00000082213		ENSG00000101557	ENSG00000124570								ENSG00000105607				ENSG00000163161			ENSG00000103150
	ENSG00000198901	ENSG00000163577		ENSG00000159720	ENSG00000115339								ENSG00000114107				ENSG00000141452			ENSG00000175505
	ENSG00000166483	ENSG00000169251		ENSG00000143641	ENSG00000010671								ENSG00000135473				ENSG00000140829			ENSG00000164615
	ENSG00000130640	ENSG00000065183		ENSG00000104941	ENSG00000213654								ENSG00000163191				ENSG00000183207			ENSG00000105516
	ENSG00000162227	ENSG00000134255		ENSG00000011478	ENSG00000071282								ENSG00000184857				ENSG00000140522			ENSG00000141098
	ENSG00000138182	ENSG00000125863		ENSG00000178982	ENSG00000138744								ENSG00000163872				ENSG00000172183			ENSG00000105722
	ENSG00000142731	ENSG00000095321		ENSG00000183655	ENSG00000116824								ENSG00000164808				ENSG00000259494			ENSG00000110931
	ENSG00000085433	ENSG00000106460		ENSG00000074266	ENSG00000158125								ENSG00000014824				ENSG00000064726			ENSG00000153885
	ENSG00000138780	ENSG00000071243		ENSG00000148832	ENSG00000095585								ENSG00000100325				ENSG00000137504			ENSG00000170485
	ENSG00000180228	ENSG00000170852		ENSG00000099849	ENSG00000163219								ENSG00000267680				ENSG00000110696			ENSG00000106785
	ENSG00000137804	ENSG00000003137		ENSG00000181649	ENSG00000150048								ENSG00000159882				ENSG00000166136			ENSG00000128656
	ENSG00000157212	ENSG00000137574		ENSG00000174547	ENSG00000079277								ENSG00000159905				ENSG00000148842			ENSG00000163832
	ENSG00000146842	ENSG00000136870		ENSG00000149541	ENSG00000100365								ENSG00000204920				ENSG00000138172			ENSG00000167074
	ENSG00000106462	ENSG00000101972		ENSG00000107372	ENSG00000172243								ENSG00000263002				ENSG00000107960			ENSG00000267534
	ENSG00000152284	ENSG00000198642		ENSG00000198060	ENSG00000198223								ENSG00000159917				ENSG00000184787			ENSG00000130177
	ENSG00000073111	ENSG00000096872		ENSG00000164172	ENSG00000126860								ENSG00000119906				ENSG00000171617			ENSG00000104064
	ENSG00000165028	ENSG00000134709		ENSG00000113638	ENSG00000125818								ENSG00000164074				ENSG00000104442			ENSG00000175832
	ENSG00000162607	ENSG00000125351		ENSG00000113407	ENSG00000137364								ENSG00000128513				ENSG00000169241			ENSG00000106733
	ENSG00000171793	ENSG00000118961		ENSG00000143554	ENSG00000139679								ENSG00000165507				ENSG00000134258			ENSG00000065609
	ENSG00000115904	ENSG00000163029		ENSG00000116473									ENSG00000160959				ENSG00000138821			ENSG00000196498
	ENSG00000012963	ENSG00000071575		ENSG00000134248									ENSG00000166261				ENSG00000144283			ENSG00000135750
	ENSG00000105325	ENSG00000105879		ENSG00000137996									ENSG00000123684				ENSG00000144061			ENSG00000116809
	ENSG00000153317	ENSG00000023608		ENSG00000142892									ENSG00000137106				ENSG00000132792			ENSG00000104969
	ENSG00000156802	ENSG00000075089		ENSG00000077232									ENSG00000116871				ENSG00000022277			ENSG00000168994
	ENSG00000104356	ENSG00000102189		ENSG00000109919									ENSG00000155287				ENSG00000197448			ENSG00000035115
	ENSG00000100162	ENSG00000133773		ENSG00000124120									ENSG00000111907				ENSG00000132313			ENSG00000101247
	ENSG00000135457	ENSG00000111615		ENSG00000101040									ENSG00000154945				ENSG00000115317			ENSG00000198964
	ENSG00000111077	ENSG00000123268		ENSG00000124198									ENSG00000130818				ENSG00000110811			ENSG00000187244
	ENSG00000135476	ENSG00000166037		ENSG00000101150									ENSG00000099817				ENSG00000119326			ENSG00000135643
	ENSG00000151503	ENSG00000170322		ENSG00000119487													ENSG00000136875			ENSG00000072518
	ENSG00000154134	ENSG00000110344		ENSG00000136942													ENSG00000005238			ENSG00000135763
	ENSG00000137807	ENSG00000137710		ENSG00000067992													ENSG00000121310			ENSG00000266173
	ENSG00000112742	ENSG00000149308		ENSG00000186591													ENSG00000159658			ENSG00000129566
	ENSG00000075914	ENSG00000114098		ENSG00000090263													ENSG00000197429			ENSG00000168575
	ENSG00000170734	ENSG00000169981		ENSG00000163605													ENSG00000142669			ENSG00000119711
	ENSG00000116106	ENSG00000163818		ENSG00000131100													ENSG00000142675			ENSG00000119402
	ENSG00000147140	ENSG00000171462		ENSG00000215193													ENSG00000157191			ENSG00000167258
	ENSG00000163808	ENSG00000119004		ENSG00000111321													ENSG00000138036			ENSG00000137815
	ENSG00000206053	ENSG00000215301		ENSG00000047621													ENSG00000119682			ENSG00000116984
	ENSG00000129195	ENSG00000188021		ENSG00000162510													ENSG00000064687			ENSG00000168734
	ENSG00000159128	ENSG00000123562		ENSG00000123124													ENSG00000099860			ENSG00000214022
	ENSG00000143155	ENSG00000102241		ENSG00000146282													ENSG00000065717			ENSG00000128694
	ENSG00000013810	ENSG00000165512		ENSG00000119318													ENSG00000182199			ENSG00000183570
	ENSG00000102543	ENSG00000122299		ENSG00000136937													ENSG00000156787			ENSG00000141030
	ENSG00000134779	ENSG00000108848		ENSG00000136867													ENSG00000211584			ENSG00000184436
	ENSG00000112984	ENSG00000141580		ENSG00000162377													ENSG00000123395			ENSG00000137764
	ENSG00000166451	ENSG00000116750		ENSG00000107175													ENSG00000076043			ENSG00000167522
	ENSG00000187741	ENSG00000119862		ENSG00000162368													ENSG00000140403			ENSG00000101871
	ENSG00000087884	ENSG00000151092		ENSG00000116954													ENSG00000114650			ENSG00000064490
	ENSG00000103540	ENSG00000102786		ENSG00000133114													ENSG00000093167			ENSG00000052841
	ENSG00000149929	ENSG00000139842		ENSG00000129518													ENSG00000163814			ENSG00000169371
	ENSG00000154473	ENSG00000108094		ENSG00000151748													ENSG00000001561			ENSG00000129933
	ENSG00000110583	ENSG00000065665		ENSG00000100554													ENSG00000115762			ENSG00000064999
	ENSG00000096063	ENSG00000092421		ENSG00000115266													ENSG00000135974			ENSG00000114739
	ENSG00000114346	ENSG00000109445		ENSG00000153310													ENSG00000135932			ENSG00000172590
	ENSG00000136518	ENSG00000067955		ENSG00000147804													ENSG00000115687			ENSG00000185808
	ENSG00000119383	ENSG00000072736		ENSG00000100216													ENSG00000168393			ENSG00000127483
	ENSG00000121621	ENSG00000118507		ENSG00000139637													ENSG00000102103			ENSG00000130299
	ENSG00000124207	ENSG00000093144		ENSG00000149547													ENSG00000167972			ENSG00000173482
	ENSG00000106025	ENSG00000112031		ENSG00000138594													ENSG00000161013			ENSG00000213614
	ENSG00000172340	ENSG00000126254		ENSG00000172936													ENSG00000053108			ENSG00000175198
	ENSG00000107551	ENSG00000257103		ENSG00000157036													ENSG00000002919			ENSG00000165140
	ENSG00000175305	ENSG00000166471		ENSG00000127663													ENSG00000256525			ENSG00000089053
	ENSG00000165304	ENSG00000080503		ENSG00000115520													ENSG00000070731			ENSG00000036530
	ENSG00000136824	ENSG00000107625		ENSG00000023228													ENSG00000167280			ENSG00000184056
	ENSG00000163875	ENSG00000168438		ENSG00000177879													ENSG00000187531			ENSG00000166681
	ENSG00000100749	ENSG00000185728		ENSG00000162032													ENSG00000181396			ENSG00000204231
	ENSG00000130332	ENSG00000138686		ENSG00000171163													ENSG00000114638			ENSG00000151150
	ENSG00000136045	ENSG00000143401		ENSG00000141503													ENSG00000157557			ENSG00000185973
	ENSG00000100401	ENSG00000149187		ENSG00000076604													ENSG00000156265			ENSG00000198400
	ENSG00000138587	ENSG00000122550		ENSG00000141258													ENSG00000104880			ENSG00000168280
	ENSG00000073711	ENSG00000164654		ENSG00000005156													ENSG00000076248			ENSG00000276293
	ENSG00000167670	ENSG00000135272		ENSG00000159202													ENSG00000091073			ENSG00000086666
	ENSG00000046647	ENSG00000055130		ENSG00000177303													ENSG00000081277			ENSG00000080709
	ENSG00000213551	ENSG00000123545		ENSG00000173894													ENSG00000116199			ENSG00000110315
	ENSG00000104889	ENSG00000162604		ENSG00000141542													ENSG00000162849			ENSG00000131435
	ENSG00000124209	ENSG00000127603		ENSG00000141560													ENSG00000162873			ENSG00000056586
	ENSG00000105865	ENSG00000115816		ENSG00000156253													ENSG00000155275			ENSG00000104870
	ENSG00000183763	ENSG00000092020		ENSG00000204852													ENSG00000100105			ENSG00000127463
	ENSG00000108384	ENSG00000151332		ENSG00000100099													ENSG00000099995			ENSG00000099864
	ENSG00000101003	ENSG00000139921		ENSG00000185163													ENSG00000115902			ENSG00000063177
	ENSG00000149636	ENSG00000131323		ENSG00000125633													ENSG00000198554			ENSG00000124279
	ENSG00000115977	ENSG00000110958		ENSG00000144224													ENSG00000197324			ENSG00000175662
	ENSG00000134690	ENSG00000136044		ENSG00000163738													ENSG00000092096			ENSG00000101307
	ENSG00000188486	ENSG00000111666		ENSG00000168924													ENSG00000121390			ENSG00000198053
	ENSG00000139343	ENSG00000175782		ENSG00000170340													ENSG00000032742			ENSG00000120738
	ENSG00000100632	ENSG00000156795		ENSG00000165804													ENSG00000127528			ENSG00000135632
	ENSG00000204392	ENSG00000128791		ENSG00000100813													ENSG00000112941			ENSG00000089163
	ENSG00000137161	ENSG00000124486		ENSG00000168495													ENSG00000165671			ENSG00000131773
	ENSG00000167325	ENSG00000130150		ENSG00000127220													ENSG00000124523			ENSG00000196704
	ENSG00000160201	ENSG00000083635		ENSG00000068650													ENSG00000173848			ENSG00000149925
	ENSG00000111247	ENSG00000056097		ENSG00000048162													ENSG00000082212			ENSG00000177853
	ENSG00000139112	ENSG00000172007		ENSG00000137275													ENSG00000135702			ENSG00000118495
	ENSG00000136450	ENSG00000163349		ENSG00000145779													ENSG00000103111			ENSG00000111262
	ENSG00000134222	ENSG00000084636		ENSG00000120705													ENSG00000196865			ENSG00000161010
	ENSG00000185480	ENSG00000171466		ENSG00000103043													ENSG00000085511			ENSG00000010803
		ENSG00000187601		ENSG00000166848													ENSG00000137177			ENSG00000013392
		ENSG00000005889		ENSG00000029639													ENSG00000138162			ENSG00000162236
		ENSG00000067646		ENSG00000090372													ENSG00000177613			ENSG00000164930
		ENSG00000102401		ENSG00000177045													ENSG00000107554			ENSG00000006576
		ENSG00000033170		ENSG00000105357													ENSG00000165886			ENSG00000197093
		ENSG00000064933		ENSG00000063180													ENSG00000166272			ENSG00000173227
		ENSG00000186834		ENSG00000165879													ENSG00000137337			ENSG00000135587
		ENSG00000102804		ENSG00000073417													ENSG00000160226			ENSG00000171530
		ENSG00000111802		ENSG00000166847													ENSG00000155111			ENSG00000196712
		ENSG00000088682		ENSG00000198825													ENSG00000145555			ENSG00000198498
		ENSG00000115827		ENSG00000119965													ENSG00000157399			ENSG00000123143
		ENSG00000255302		ENSG00000174996													ENSG00000163659			ENSG00000128585
		ENSG00000106443		ENSG00000147383													ENSG00000109756			ENSG00000145217
		ENSG00000164548		ENSG00000213341													ENSG00000143390			ENSG00000104980
		ENSG00000132300		ENSG00000009413													ENSG00000143382			ENSG00000136732
		ENSG00000134108		ENSG00000049167													ENSG00000085491			ENSG00000135124
		ENSG00000147027		ENSG00000151876													ENSG00000109323			ENSG00000108786
		ENSG00000126947		ENSG00000118849													ENSG00000175274			ENSG00000101161
		ENSG00000138382		ENSG00000143621													ENSG00000149090			ENSG00000185963
		ENSG00000013561		ENSG00000197780													ENSG00000169692			ENSG00000221946
		ENSG00000139793		ENSG00000138777													ENSG00000136878			ENSG00000185236
		ENSG00000117877		ENSG00000115233													ENSG00000178234			ENSG00000113048
		ENSG00000089063		ENSG00000082438													ENSG00000136231			ENSG00000112855
		ENSG00000106299		ENSG00000165912													ENSG00000115325			ENSG00000182197
		ENSG00000120533		ENSG00000181830													ENSG00000006831			ENSG00000005102
		ENSG00000125484		ENSG00000110435													ENSG00000158195			ENSG00000186088
		ENSG00000174720		ENSG00000132305													ENSG00000134686			ENSG00000187678
		ENSG00000130311		ENSG00000125037													ENSG00000086102			ENSG00000041802
		ENSG00000028839		ENSG00000197548													ENSG00000164985			ENSG00000115661
		ENSG00000110429		ENSG00000066027													ENSG00000125352			ENSG00000089225
		ENSG00000150776		ENSG00000186501													ENSG00000107159			ENSG00000186318
		ENSG00000197006		ENSG00000137054													ENSG00000127124			ENSG00000197959
				ENSG00000126106													ENSG00000158008			ENSG00000088833
				ENSG00000131697													ENSG00000204178			ENSG00000123815
				ENSG00000224051													ENSG00000119686			ENSG00000135686
				ENSG00000163171													ENSG00000071537			ENSG00000100462
				ENSG00000198604													ENSG00000169946			ENSG00000171100
				ENSG00000042088													ENSG00000161638			ENSG00000175482
				ENSG00000088808													ENSG00000120451			ENSG00000119899
				ENSG00000070423													ENSG00000091527			ENSG00000111145
				ENSG00000129951													ENSG00000011198			ENSG00000181192
				ENSG00000239900													ENSG00000124688			ENSG00000186310
				ENSG00000198951													ENSG00000136720			ENSG00000130158
				ENSG00000151239													ENSG00000134901			ENSG00000111731
				ENSG00000149577													ENSG00000157985			ENSG00000151552
				ENSG00000163512													ENSG00000115648			ENSG00000118922
				ENSG00000172939													ENSG00000177426			ENSG00000140995
				ENSG00000125651													ENSG00000198246			ENSG00000134198
				ENSG00000151914													ENSG00000139618			ENSG00000138111
				ENSG00000076716													ENSG00000213853			ENSG00000114446
				ENSG00000142949													ENSG00000090447			ENSG00000144746
				ENSG00000103148													ENSG00000103245			ENSG00000105520
				ENSG00000120137													ENSG00000082641			ENSG00000099991
				ENSG00000119541													ENSG00000171345			ENSG00000106261
				ENSG00000162704													ENSG00000068137			ENSG00000063169
				ENSG00000071127													ENSG00000070495			ENSG00000101452
				ENSG00000168818													ENSG00000114520			ENSG00000129055
				ENSG00000168175													ENSG00000099917			ENSG00000163517
				ENSG00000136153													ENSG00000177169			ENSG00000184156
				ENSG00000165633													ENSG00000154380			ENSG00000138802
				ENSG00000064607													ENSG00000165819			ENSG00000104823
				ENSG00000147533													ENSG00000275074			ENSG00000077235
				ENSG00000124783													ENSG00000109775			ENSG00000144366
				ENSG00000137274													ENSG00000183434			ENSG00000145888
				ENSG00000119285													ENSG00000198176			ENSG00000101126
				ENSG00000153395													ENSG00000132600			ENSG00000002745
				ENSG00000131864													ENSG00000103335			ENSG00000136425
				ENSG00000099326													ENSG00000129993			ENSG00000160678
				ENSG00000125753													ENSG00000024862			ENSG00000084072
				ENSG00000140575													ENSG00000047578			ENSG00000163288
				ENSG00000110321													ENSG00000184281			ENSG00000008283
				ENSG00000151923													ENSG00000142173			ENSG00000112304
				ENSG00000110011													ENSG00000116337			ENSG00000139436
				ENSG00000149480													ENSG00000162688			ENSG00000130368
				ENSG00000137343													ENSG00000182168			ENSG00000162302
				ENSG00000204371													ENSG00000157613			ENSG00000138311
				ENSG00000265491													ENSG00000135362			ENSG00000065057
				ENSG00000109270													ENSG00000066382			ENSG00000071242
				ENSG00000116729													ENSG00000101400			ENSG00000118898
				ENSG00000169925													ENSG00000101000			ENSG00000099821
				ENSG00000101310													ENSG00000105926			ENSG00000116141
				ENSG00000124193													ENSG00000068615			ENSG00000100299
				ENSG00000111684													ENSG00000170876			ENSG00000108389
				ENSG00000013583													ENSG00000169740			ENSG00000136908
				ENSG00000198846													ENSG00000165152			ENSG00000052723
				ENSG00000175895													ENSG00000106692			ENSG00000060642
				ENSG00000095209													ENSG00000130695			ENSG00000213585
				ENSG00000162373													ENSG00000162438			ENSG00000055118
				ENSG00000142694													ENSG00000198912			ENSG00000155660
				ENSG00000041988													ENSG00000184990			ENSG00000090661
				ENSG00000138101													ENSG00000161091			ENSG00000108262
				ENSG00000005206													ENSG00000099785			ENSG00000158941
				ENSG00000160953													ENSG00000166888			ENSG00000186111
				ENSG00000105556													ENSG00000184489			ENSG00000081177
				ENSG00000013503													ENSG00000100344			ENSG00000102312
				ENSG00000282031													ENSG00000124702			ENSG00000166619
				ENSG00000155957													ENSG00000085978			ENSG00000099834
				ENSG00000185803													ENSG00000102125			ENSG00000105698
				ENSG00000100359													ENSG00000013563			ENSG00000132716
				ENSG00000140395													ENSG00000145901			ENSG00000103254
				ENSG00000172432													ENSG00000278619			ENSG00000103351
				ENSG00000135930													ENSG00000100276			ENSG00000070190
				ENSG00000132510													ENSG00000131668			ENSG00000106538
				ENSG00000154727													ENSG00000068383			ENSG00000197557
				ENSG00000122042													ENSG00000172239			ENSG00000250305
				ENSG00000163683													ENSG00000130713			ENSG00000047230
				ENSG00000164626													ENSG00000142627			ENSG00000149418
				ENSG00000100439													ENSG00000106537			ENSG00000165516
				ENSG00000027847													ENSG00000186994			ENSG00000164040
				ENSG00000131165													ENSG00000122970			ENSG00000168434
				ENSG00000185627													ENSG00000102226			ENSG00000154928
				ENSG00000164494													ENSG00000170091			ENSG00000122679
				ENSG00000120686													ENSG00000166292			ENSG00000112514
				ENSG00000132840													ENSG00000089022			ENSG00000168209
				ENSG00000100596													ENSG00000111412			ENSG00000073756
				ENSG00000086848													ENSG00000068878			ENSG00000150764
				ENSG00000132153													ENSG00000105058			ENSG00000139579
				ENSG00000204304													ENSG00000169926			ENSG00000102119
				ENSG00000198898													ENSG00000182768			ENSG00000150787
				ENSG00000114209													ENSG00000158555			ENSG00000081721
				ENSG00000126246													ENSG00000188070			ENSG00000171865
				ENSG00000181924													ENSG00000143622			ENSG00000198816
				ENSG00000104859													ENSG00000109534			ENSG00000163286
				ENSG00000081087													ENSG00000106100			ENSG00000163295
				ENSG00000106477													ENSG00000123096			ENSG00000180772
				ENSG00000183943													ENSG00000157978			ENSG00000021574
				ENSG00000198142													ENSG00000101134			ENSG00000125912
				ENSG00000104490													ENSG00000078237			ENSG00000158467
				ENSG00000108176													ENSG00000164707			ENSG00000213930
				ENSG00000181541													ENSG00000136048			ENSG00000125864
				ENSG00000128228													ENSG00000116985			ENSG00000116731
				ENSG00000143995													ENSG00000121864			ENSG00000143819
				ENSG00000139726													ENSG00000124733			ENSG00000100092
				ENSG00000133316													ENSG00000081870			ENSG00000136158
				ENSG00000100228													ENSG00000162733			ENSG00000133997
				ENSG00000104812													ENSG00000071205			ENSG00000119630
				ENSG00000116489													ENSG00000171206			ENSG00000113658
				ENSG00000011295													ENSG00000211455			ENSG00000125841
				ENSG00000130119																ENSG00000113504
				ENSG00000185127																ENSG00000096433
				ENSG00000023191																ENSG00000180425
																				ENSG00000282682
																				ENSG00000170364
																				ENSG00000087206
																				ENSG00000172889
																				ENSG00000152270
																				ENSG00000105726
																				ENSG00000164292
																				ENSG00000164022
																				ENSG00000124532
																				ENSG00000167850
																				ENSG00000167851
																				ENSG00000164144
																				ENSG00000103051
																				ENSG00000072062
																				ENSG00000185591
																				ENSG00000099625
																				ENSG00000141198
																				ENSG00000139946
																				ENSG00000275395
																				ENSG00000169583
																				ENSG00000142599
																				ENSG00000104866
																				ENSG00000197622
																				ENSG00000129991
																				ENSG00000124788
																				ENSG00000072071
																				ENSG00000106069
																				ENSG00000179218
																				ENSG00000143801
																				ENSG00000151240
																				ENSG00000180318
																				ENSG00000069122
																				ENSG00000150471
																				ENSG00000174738
																				ENSG00000117597
																				ENSG00000163344
																				ENSG00000104324
																				ENSG00000205213
																				ENSG00000169062
																				ENSG00000170854
																				ENSG00000090432
																				ENSG00000137965
																				ENSG00000133706
																				ENSG00000100281
																				ENSG00000129159
																				ENSG00000169057
																				ENSG00000141934
																				ENSG00000181827
																				ENSG00000112658
																				ENSG00000167394
																				ENSG00000151846
																				ENSG00000131437
																				ENSG00000114316
																				ENSG00000186283
																				ENSG00000134571
																				ENSG00000101546
																				ENSG00000151834
																				ENSG00000001167
																				ENSG00000122515
																				ENSG00000086015
																				ENSG00000171503
																				ENSG00000132671
																				ENSG00000204315
																				ENSG00000083168
																				ENSG00000141456
																				ENSG00000166289
																				ENSG00000126756
																				ENSG00000015153
																				ENSG00000187742
																				ENSG00000116198
																				ENSG00000125827
																				ENSG00000174243
																				ENSG00000115896
																				ENSG00000107821
																				ENSG00000186998
																				ENSG00000050165
																				ENSG00000078699
																				ENSG00000042445
																				ENSG00000092850
																				ENSG00000198908
																				ENSG00000112996
																				ENSG00000158793
																				ENSG00000167685
																				ENSG00000174808
																				ENSG00000071626
																				ENSG00000087258
																				ENSG00000158186
																				ENSG00000137094
																				ENSG00000162631
																				ENSG00000126243
																				ENSG00000123444
																				ENSG00000197056
																				ENSG00000071051
																				ENSG00000170265
																				ENSG00000109680
																				ENSG00000204576
																				ENSG00000196083
																				ENSG00000105341
																				ENSG00000109501
																				ENSG00000144036
																				ENSG00000161202
																				ENSG00000197165
																				ENSG00000104365
																				ENSG00000124839
																				ENSG00000113356
																				ENSG00000117020
																				ENSG00000159164
																				ENSG00000100376
																				ENSG00000139531
																				ENSG00000181852
																				ENSG00000250510
																				ENSG00000137573
																				ENSG00000169220
																				ENSG00000166173
																				ENSG00000177981
																				ENSG00000158828
																				ENSG00000130382
																				ENSG00000106290
																				ENSG00000108231
																				ENSG00000104112
																				ENSG00000105464
																				ENSG00000112210
																				ENSG00000117600
																				ENSG00000061936
																				ENSG00000173267
																				ENSG00000109065
																				ENSG00000007952
																				ENSG00000166189
																				ENSG00000223501
																				ENSG00000173113
																				ENSG00000132326
																				ENSG00000118137
																				ENSG00000179388
																				ENSG00000198759
																				ENSG00000096092
																				ENSG00000107223
																				ENSG00000135900
																				ENSG00000106524
																				ENSG00000093010
																				ENSG00000037749
																				ENSG00000157617
																				ENSG00000158887
																				ENSG00000136816
																				ENSG00000100422
																				ENSG00000124171
																				ENSG00000132382
																				ENSG00000101365
																				ENSG00000184113
																				ENSG00000273899
																				ENSG00000197746
																				ENSG00000164889
																				ENSG00000116191
																				ENSG00000124067
																				ENSG00000121361
																				ENSG00000004948
																				ENSG00000171303
																				ENSG00000135406
																				ENSG00000100897
																				ENSG00000068394
																				ENSG00000143842
																				ENSG00000101407
																				ENSG00000108852
																				ENSG00000002330
																				ENSG00000125843
																				ENSG00000112651
																				ENSG00000198721
																				ENSG00000133392
																				ENSG00000122180
																				ENSG00000110171
																				ENSG00000144659
																				ENSG00000128581
																				ENSG00000089123
																				ENSG00000141086
																				ENSG00000170296
																				ENSG00000134240
																				ENSG00000107614
																				ENSG00000160818
																				ENSG00000169239
																				ENSG00000061337
																				ENSG00000067836
																				ENSG00000122126
																				ENSG00000175352
																				ENSG00000171700
																				ENSG00000130202
																				ENSG00000076924
																				ENSG00000198742
																				ENSG00000260027
																				ENSG00000060762
																				ENSG00000152683
																				ENSG00000138078
																				ENSG00000148634
																				ENSG00000142546
																				ENSG00000132563
																				ENSG00000182087
																				ENSG00000178342
																				ENSG00000129682
																				ENSG00000105364
																				ENSG00000214575
																				ENSG00000005469
																				ENSG00000148734
																				ENSG00000059573
																				ENSG00000082269
																				ENSG00000135931
																				ENSG00000170579
																				ENSG00000152818
																				ENSG00000068028
																				ENSG00000198752
																				ENSG00000171385
																				ENSG00000104671
																				ENSG00000182255
																				ENSG00000125354
																				ENSG00000100029
																				ENSG00000177548
																				ENSG00000113583
																				ENSG00000130226
																				ENSG00000124383
																				ENSG00000171786
																				ENSG00000108602
																				ENSG00000169252
																				ENSG00000118777
																				ENSG00000142227
																				ENSG00000140650
																				ENSG00000101463
																				ENSG00000108395
																				ENSG00000140992
																				ENSG00000167191
																				ENSG00000102230
																				ENSG00000131470
																				ENSG00000196187
																				ENSG00000170075
																				ENSG00000114737
																				ENSG00000206190
																				ENSG00000121068
																				ENSG00000165406
																				ENSG00000166902
																				ENSG00000163159
																				ENSG00000166394
																				ENSG00000129484
																				ENSG00000143258
																				ENSG00000168256
																				ENSG00000012211
																				ENSG00000188986
																				ENSG00000140505
																				ENSG00000182240
																				ENSG00000136521
																				ENSG00000136305
																				ENSG00000158571
																				ENSG00000171302
																				ENSG00000125755
																				ENSG00000010932
																				ENSG00000137547
																				ENSG00000175110
																				ENSG00000168397
																				ENSG00000153046
																				ENSG00000265107
																				ENSG00000124787
																				ENSG00000142409
																				ENSG00000158169
																				ENSG00000185721
																				ENSG00000181092
																				ENSG00000124831
																				ENSG00000003249
																				ENSG00000088256
																				ENSG00000115109
																				ENSG00000100938
																				ENSG00000108312
																				ENSG00000137077
																				ENSG00000164056
																				ENSG00000101986
																				ENSG00000135404
																				ENSG00000013375
																				ENSG00000215712
																				ENSG00000154978
																				ENSG00000122741
																				ENSG00000162989
																				ENSG00000188037
																				ENSG00000117595
																				ENSG00000147649
																				ENSG00000179134
																				ENSG00000065029
																				ENSG00000198792
																				ENSG00000153879
																				ENSG00000267796
																				ENSG00000173065
																				ENSG00000197616
																				ENSG00000088320
																				ENSG00000105538
																				ENSG00000134817
																				ENSG00000050426
																				ENSG00000117543
																				ENSG00000074696
																				ENSG00000112511
																				ENSG00000172059
																				ENSG00000122390
																				ENSG00000105875
																				ENSG00000146648
																				ENSG00000139636
																				ENSG00000137880
																				ENSG00000148053
																				ENSG00000124134
																				ENSG00000172216
																				ENSG00000244405
																				ENSG00000112992
																				ENSG00000112038
																				ENSG00000014164
																				ENSG00000198162
																				ENSG00000171492
																				ENSG00000124535
																				ENSG00000115053
																				ENSG00000160271
																				ENSG00000213719
																				ENSG00000175550
																				ENSG00000121743
																				ENSG00000160294
																				ENSG00000196104
																				ENSG00000115289
																				ENSG00000131626
																				ENSG00000175906
																				ENSG00000100908
																				ENSG00000175264
																				ENSG00000273559
																				ENSG00000127152
																				ENSG00000132466
																				ENSG00000104979
																				ENSG00000186395
																				ENSG00000158270
																				ENSG00000158863
																				ENSG00000139505
																				ENSG00000156219
																				ENSG00000196455
																				ENSG00000101417
																				ENSG00000031698
																				ENSG00000168781
																				ENSG00000105701
																				ENSG00000101888
																				ENSG00000144843
																				ENSG00000106331
																				ENSG00000184058
																				ENSG00000105379
																				ENSG00000114353
																				ENSG00000070367
																				ENSG00000111358
																				ENSG00000105329
																				ENSG00000134265
																				ENSG00000117586
																				ENSG00000128709
																				ENSG00000149557
																				ENSG00000157219
																				ENSG00000173208
																				ENSG00000112290
																				ENSG00000102871
																				ENSG00000009780
																				ENSG00000129636
																				ENSG00000183671
																				ENSG00000106018
																				ENSG00000107485
																				ENSG00000162706
																				ENSG00000152977
																				ENSG00000124253
																				ENSG00000084463
																				ENSG00000137221
																				ENSG00000140598
																				ENSG00000171119
																				ENSG00000270647
																				ENSG00000213578
																				ENSG00000148840
																				ENSG00000034677
																				ENSG00000105227
																				ENSG00000168092
																				ENSG00000112367
																				ENSG00000168286
																				ENSG00000139832
																				ENSG00000138614
																				ENSG00000039537
																				ENSG00000180739
																				ENSG00000166855
																				ENSG00000065970
																				ENSG00000136141
																				ENSG00000137502
																				ENSG00000184014
																				ENSG00000007520
																				ENSG00000101846
																				ENSG00000157152
																				ENSG00000140104
																				ENSG00000165556
																				ENSG00000011451
																				ENSG00000044115
																				ENSG00000100003
																				ENSG00000069812
																				ENSG00000173846
																				ENSG00000168497
																				ENSG00000135596
																				ENSG00000132664
																				ENSG00000104325
																				ENSG00000160683
																				ENSG00000150995
																				ENSG00000132763
																				ENSG00000140538
																				ENSG00000043591
																				ENSG00000006015
																				ENSG00000165195
																				ENSG00000185619
																				ENSG00000204590
																				ENSG00000090061
																				ENSG00000108771
																				ENSG00000131748
																				ENSG00000111424
																				ENSG00000265972
																				ENSG00000133121
																				ENSG00000163751
																				ENSG00000154743
																				ENSG00000138231
																				ENSG00000275896
																				ENSG00000134107
																				ENSG00000179456
																				ENSG00000134594
																				ENSG00000174600
																				ENSG00000166819
																				ENSG00000014123
																				ENSG00000137869
																				ENSG00000204463
																				ENSG00000148090
																				ENSG00000160862
																				ENSG00000115457
																				ENSG00000196372
																				ENSG00000119401
																				ENSG00000155508
																				ENSG00000157005
																				ENSG00000077150
																				ENSG00000111057
																				ENSG00000095917
																				ENSG00000057019
																				ENSG00000167699
																				ENSG00000105290
																				ENSG00000066117
																				ENSG00000196468
																				ENSG00000136861
																				ENSG00000105671
																				ENSG00000167107
																				ENSG00000186350
																				ENSG00000141219
																				ENSG00000044524
																				ENSG00000110713
																				ENSG00000099822
																				ENSG00000160180
																				ENSG00000116661
																				ENSG00000157551
																				ENSG00000164344
																				ENSG00000081913
																				ENSG00000170370
																				ENSG00000115596
																				ENSG00000164062
																				ENSG00000170604
																				ENSG00000106459
																				ENSG00000012232
																				ENSG00000149089
																				ENSG00000132522
																				ENSG00000183873
																				ENSG00000090615
																				ENSG00000135070
																				ENSG00000183134
																				ENSG00000169217
																				ENSG00000164124
																				ENSG00000139641
																				ENSG00000087903
																				ENSG00000167614
																				ENSG00000111481
																				ENSG00000090060
																				ENSG00000125966
																				ENSG00000104897
																				ENSG00000125630
																				ENSG00000164850
																				ENSG00000102678
																				ENSG00000170836
																				ENSG00000141013
																				ENSG00000033327
																				ENSG00000172940
																				ENSG00000102977
																				ENSG00000115568
																				ENSG00000169180
																				ENSG00000166387
																				ENSG00000146950
																				ENSG00000091844
																				ENSG00000187475
																				ENSG00000077684
																				ENSG00000171204
																				ENSG00000125084
																				ENSG00000129667
																				ENSG00000004139
																				ENSG00000166167
																				ENSG00000132623
																				ENSG00000130643
																				ENSG00000070729
																				ENSG00000137992
																				ENSG00000166426
																				ENSG00000015592
																				ENSG00000167535
																				ENSG00000170323
																				ENSG00000167880
																				ENSG00000158092
																				ENSG00000103381
																				ENSG00000196338
																				ENSG00000088387
																				ENSG00000213995
																				ENSG00000142871
																				ENSG00000104695
																				ENSG00000148843
																				ENSG00000102385
																				ENSG00000185022
																				ENSG00000076321
																				ENSG00000079435
																				ENSG00000138079
																				ENSG00000100221
																				ENSG00000115267
																				ENSG00000020256
																				ENSG00000135297
																				ENSG00000129151
																				ENSG00000065054
																				ENSG00000112249
																				ENSG00000177519
																				ENSG00000172046
																				ENSG00000132718
																				ENSG00000146477
																				ENSG00000134982
																				ENSG00000172819
																				ENSG00000074181
																				ENSG00000177479
																				ENSG00000166860
																				ENSG00000154582
																				ENSG00000137821
																				ENSG00000131095
																				ENSG00000158296
																				ENSG00000127334
																				ENSG00000103005
																				ENSG00000110422
																				ENSG00000069275
																				ENSG00000157680
																				ENSG00000137806
																				ENSG00000170633
																				ENSG00000113249
																				ENSG00000083099
																				ENSG00000136104
																				ENSG00000106128
																				ENSG00000166971
																				ENSG00000130312
																				ENSG00000111319
																				ENSG00000044574
																				ENSG00000164776
																				ENSG00000165487
																				ENSG00000186868
																				ENSG00000147548
																				ENSG00000160803
																				ENSG00000124226
																				ENSG00000166228
																				ENSG00000198171
																				ENSG00000130176
																				ENSG00000136811
																				ENSG00000146083
																				ENSG00000138755
																				ENSG00000121060
																				ENSG00000204498
																				ENSG00000143858
																				ENSG00000175573
																				ENSG00000070388
																				ENSG00000106113
																				ENSG00000139874
																				ENSG00000197696
																				ENSG00000131620
																				ENSG00000148082
																				ENSG00000007384
																				ENSG00000117118
																				ENSG00000107959
																				ENSG00000100784
																				ENSG00000128285
																				ENSG00000182575
																				ENSG00000275700
																				ENSG00000109381
																				ENSG00000107779
																				ENSG00000141252
																				ENSG00000126062
																				ENSG00000185551
																				ENSG00000144891
																				ENSG00000160633
																				ENSG00000100731
																				ENSG00000100284
																				ENSG00000158445
																				ENSG00000132275
																				ENSG00000105771
																				ENSG00000100652
																				ENSG00000105370
																				ENSG00000144815
																				ENSG00000228300
																				ENSG00000172137
																				ENSG00000163909
																				ENSG00000108849
																				ENSG00000198626
																				ENSG00000090266
																				ENSG00000118217
																				ENSG00000136631
																				ENSG00000172005
																				ENSG00000205531
																				ENSG00000145945
																				ENSG00000186642
																				ENSG00000171806
																				ENSG00000163132
																				ENSG00000121380
																				ENSG00000089050
																				ENSG00000049283
																				ENSG00000125779
																				ENSG00000136827
																				ENSG00000143774
																				ENSG00000115594
																				ENSG00000163083
																				ENSG00000143771
																				ENSG00000126010
																				ENSG00000163743
																				ENSG00000119684
																				ENSG00000196584
																				ENSG00000186130
																				ENSG00000173486
																				ENSG00000085872
																				ENSG00000187758
																				ENSG00000196616
																				ENSG00000248144
																				ENSG00000110680
																				ENSG00000018510
																				ENSG00000063244
																				ENSG00000135372
																				ENSG00000170779
																				ENSG00000108479
																				ENSG00000168878
																				ENSG00000051620
																				ENSG00000132604
																				ENSG00000163923
																				ENSG00000153113
																				ENSG00000106665
																				ENSG00000154118
																				ENSG00000103671
																				ENSG00000184343
																				ENSG00000171564
																				ENSG00000082482
																				ENSG00000176387
																				ENSG00000168081
																				ENSG00000198081
																				ENSG00000137033
																				ENSG00000154723
																				ENSG00000163347
																				ENSG00000101608
																				ENSG00000106003
																				ENSG00000105392
																				ENSG00000101280
																				ENSG00000070540
																				ENSG00000136630
																				ENSG00000089818
																				ENSG00000129152
																				ENSG00000107262
																				ENSG00000130522
																				ENSG00000162374
																				ENSG00000113262
																				ENSG00000169814
																				ENSG00000141380
																				ENSG00000172016
																				ENSG00000125944
																				ENSG00000003436
																				ENSG00000151657
																				ENSG00000104221
																				ENSG00000113946
																				ENSG00000103168
																				ENSG00000101474
																				ENSG00000115194
																				ENSG00000093000
																				ENSG00000114646
																				ENSG00000170425
																				ENSG00000109758
																				ENSG00000147123
																				ENSG00000092094
																				ENSG00000198774
																				ENSG00000277258
																				ENSG00000164251
																				ENSG00000131711
																				ENSG00000173039
																				ENSG00000176485
																				ENSG00000163870
																				ENSG00000180720
																				ENSG00000010379
																				ENSG00000070501
																				ENSG00000148730
																				ENSG00000139508
																				ENSG00000162139
																				ENSG00000105176
																				ENSG00000100711
																				ENSG00000198121
																				ENSG00000204856
																				ENSG00000101327
																				ENSG00000095066
																				ENSG00000137571
																				ENSG00000160932
																				ENSG00000071994
																				ENSG00000164736
																				ENSG00000140553
																				ENSG00000184984
																				ENSG00000134061
																				ENSG00000170962
																				ENSG00000152464
																				ENSG00000087263
																				ENSG00000107020
																				ENSG00000142684
																				ENSG00000186732
																				ENSG00000069482
																				ENSG00000121594
																				ENSG00000132535
																				ENSG00000124164
																				ENSG00000164604
																				ENSG00000135535
																				ENSG00000138674
																				ENSG00000133794
																				ENSG00000137522
																				ENSG00000169738
																				ENSG00000089116
																				ENSG00000188910
																				ENSG00000067167
																				ENSG00000134153
																				ENSG00000081154
																				ENSG00000197872
																				ENSG00000104435
																				ENSG00000140830
																				ENSG00000132471
																				ENSG00000175470
																				ENSG00000165283
																				ENSG00000168538
																				ENSG00000170390
																				ENSG00000120685
																				ENSG00000128268
																				ENSG00000112365
																				ENSG00000141867
																				ENSG00000181751
																				ENSG00000123595
																				ENSG00000105323
																				ENSG00000078043
																				ENSG00000117362
																				ENSG00000139620
																				ENSG00000162928
																				ENSG00000180176
																				ENSG00000130985
																				ENSG00000135074
																				ENSG00000008130
																				ENSG00000132286
																				ENSG00000119185
																				ENSG00000171953
																				ENSG00000117448
																				ENSG00000064989
																				ENSG00000143156
																				ENSG00000115468
																				ENSG00000065361
																				ENSG00000113657
																				ENSG00000197724
																				ENSG00000214193
																				ENSG00000273259
																				ENSG00000123374
																				ENSG00000175591
																				ENSG00000165240
																				ENSG00000099800
																				ENSG00000180616
																				ENSG00000166856
																				ENSG00000141959
																				ENSG00000132825
																				ENSG00000109917
																				ENSG00000128609
																				ENSG00000113272
																				ENSG00000025796
																				ENSG00000156925
																				ENSG00000155304
																				ENSG00000148450
																				ENSG00000088888
																				ENSG00000135929
																				ENSG00000204421
																				ENSG00000103326
																				ENSG00000182934
																				ENSG00000144909
																				ENSG00000203710
																				ENSG00000131495
																				ENSG00000077721
																				ENSG00000171109
																				ENSG00000213619
																				ENSG00000137055
																				ENSG00000177556
																				ENSG00000214706
																				ENSG00000118231
																				ENSG00000196420
																				ENSG00000149798
																				ENSG00000198183
																				ENSG00000104635
																				ENSG00000189369
																				ENSG00000175806
																				ENSG00000135749
																				ENSG00000165169
																				ENSG00000130649
																				ENSG00000248099
																				ENSG00000128654
																				ENSG00000163235
																				ENSG00000211460
																				ENSG00000173598
																				ENSG00000120158
																				ENSG00000019991
																				ENSG00000198910
																				ENSG00000115590
																				ENSG00000183386
																				ENSG00000227345
																				ENSG00000049245
																				ENSG00000105697
																				ENSG00000078401
																				ENSG00000198954
																				ENSG00000153037
																				ENSG00000150672
																				ENSG00000149452
																				ENSG00000198113
																				ENSG00000125931
																				ENSG00000023041
																				ENSG00000185608
																				ENSG00000171766
																				ENSG00000115446
																				ENSG00000030110
																				ENSG00000168876
																				ENSG00000104805
																				ENSG00000160785
																				ENSG00000115361
																				ENSG00000140465
																				ENSG00000101255
																				ENSG00000162976
																				ENSG00000133835
																				ENSG00000138346
																				ENSG00000064655
																				ENSG00000026297
																				ENSG00000110048
																				ENSG00000241973
																				ENSG00000121644
																				ENSG00000157150
																				ENSG00000140612
																				ENSG00000165553
																				ENSG00000130529
																				ENSG00000116906
																				ENSG00000185000
																				ENSG00000133878
																				ENSG00000160199
																				ENSG00000025772
																				ENSG00000137868
																				ENSG00000158815
																				ENSG00000077279
																				ENSG00000198492
																				ENSG00000095596
																				ENSG00000198730
																				ENSG00000163930
																				ENSG00000113140
																				ENSG00000072401
																				ENSG00000090020
																				ENSG00000170545
																				ENSG00000120279
																				ENSG00000162188
																				ENSG00000137960
																				ENSG00000169903
																				ENSG00000110245
																				ENSG00000151690
																				ENSG00000135506
																				ENSG00000173198
																				ENSG00000184672
																				ENSG00000101665
																				ENSG00000082556
																				ENSG00000127412
																				ENSG00000115364
																				ENSG00000141522
																				ENSG00000160191
																				ENSG00000116586
																				ENSG00000184292
																				ENSG00000161654
																				ENSG00000113282
																				ENSG00000115310
																				ENSG00000101109
																				ENSG00000169248
																				ENSG00000164715
																				ENSG00000067177
																				ENSG00000165732
																				ENSG00000178974
																				ENSG00000072121
																				ENSG00000166801
																				ENSG00000007314
																				ENSG00000116353
																				ENSG00000128928
																				ENSG00000167088
																				ENSG00000197249
																				ENSG00000258597
																				ENSG00000165698
																				ENSG00000143443
																				ENSG00000108861
																				ENSG00000103365
																				ENSG00000151376
																				ENSG00000051108
																				ENSG00000161980
																				ENSG00000078808
																				ENSG00000148481
																				ENSG00000006712
																				ENSG00000183715
																				ENSG00000118520
																				ENSG00000158201
																				ENSG00000198216
																				ENSG00000157184
																				ENSG00000139220
																				ENSG00000136950
																				ENSG00000069535
																				ENSG00000180263
																				ENSG00000181418
																				ENSG00000077254
																				ENSG00000176919
																				ENSG00000108010
																				ENSG00000107831
																				ENSG00000116675
																				ENSG00000102882
																				ENSG00000198835
																				ENSG00000145545
																				ENSG00000124356
																				ENSG00000120798
																				ENSG00000105612
																				ENSG00000110887
																				ENSG00000130829
																				ENSG00000119242
																				ENSG00000164266
																				ENSG00000168329
																				ENSG00000128645
																				ENSG00000173917
																				ENSG00000144120
																				ENSG00000077238
																				ENSG00000103544
																				ENSG00000132824
																				ENSG00000066044
																				ENSG00000112592
																				ENSG00000004455
																				ENSG00000125870
																				ENSG00000120053
																				ENSG00000103064
																				ENSG00000145817
																				ENSG00000169676
																				ENSG00000070669
																				ENSG00000125375
																				ENSG00000148180
																				ENSG00000109220
																				ENSG00000114279
																				ENSG00000141627
																				ENSG00000069493
																				ENSG00000110244
																				ENSG00000063978
																				ENSG00000077943
																				ENSG00000043093
																				ENSG00000084110
																				ENSG00000066583
																				ENSG00000160182
																				ENSG00000196236
																				ENSG00000107758
																				ENSG00000007923
																				ENSG00000090316
																				ENSG00000110148
																				ENSG00000170871
																				ENSG00000116044
																				ENSG00000175324
																				ENSG00000205929
																				ENSG00000078549
																				ENSG00000183665
																				ENSG00000070366
																				ENSG00000114383
																				ENSG00000172116
																				ENSG00000167842
																				ENSG00000162191
																				ENSG00000177051
																				ENSG00000067842
																				ENSG00000125618
																				ENSG00000023318
																				ENSG00000111231
																				ENSG00000020922
																				ENSG00000170242
																				ENSG00000074603
																				ENSG00000023445
																				ENSG00000081307
																				ENSG00000092969
																				ENSG00000163521
																				ENSG00000142784
																				ENSG00000144840
																				ENSG00000095383
																				ENSG00000147419
																				ENSG00000107859
																				ENSG00000163466
																				ENSG00000132005
																				ENSG00000156052
																				ENSG00000153187
																				ENSG00000169635
																				ENSG00000106305
																				ENSG00000136928
																				ENSG00000126803
																				ENSG00000127980
																				ENSG00000113196
																				ENSG00000101200
																				ENSG00000018610
																				ENSG00000170890
																				ENSG00000241945
																				ENSG00000172995
																				ENSG00000132470
																				ENSG00000120645
																				ENSG00000156642
																				ENSG00000114904
																				ENSG00000186790
																				ENSG00000114544
																				ENSG00000128310
																				ENSG00000112357
																				ENSG00000187288
																				ENSG00000161526
																				ENSG00000087274
																				ENSG00000213672
																				ENSG00000088205
																				ENSG00000145740
																				ENSG00000114125
																				ENSG00000116035
																				ENSG00000205927
																				ENSG00000105171
																				ENSG00000177971
																				ENSG00000131966
																				ENSG00000187109
																				ENSG00000153233
																				ENSG00000159346
																				ENSG00000116525
																				ENSG00000070814
																				ENSG00000111254
																				ENSG00000182324
																				ENSG00000132463
																				ENSG00000155087
																				ENSG00000100109
																				ENSG00000120837
																				ENSG00000242247
																				ENSG00000176340
																				ENSG00000130768
																				ENSG00000123496
																				ENSG00000108518
																				ENSG00000162482
																				ENSG00000170893
																				ENSG00000143294
																				ENSG00000129946
																				ENSG00000107105
																				ENSG00000164111
																				ENSG00000179639
																				ENSG00000143776
																				ENSG00000134183
																				ENSG00000198833
																				ENSG00000103460
																				ENSG00000157168
																				ENSG00000137074
																				ENSG00000065268
																				ENSG00000102970
																				ENSG00000164951
																				ENSG00000006451
																				ENSG00000126216
																				ENSG00000264522
																				ENSG00000105819
																				ENSG00000143222
																				ENSG00000066455
																				ENSG00000136213
																				ENSG00000145782
																				ENSG00000011485
																				ENSG00000112232
																				ENSG00000166862
																				ENSG00000155324
																				ENSG00000169032
																				ENSG00000126583
																				ENSG00000155252
																				ENSG00000163541
																				ENSG00000181027
																				ENSG00000144034
																				ENSG00000078369
																				ENSG00000072415
																				ENSG00000078140
																				ENSG00000182158
																				ENSG00000109452
																				ENSG00000213066
																				ENSG00000161513
																				ENSG00000180357
																				ENSG00000177054
																				ENSG00000120457
																				ENSG00000169245
																				ENSG00000172172
																				ENSG00000094880
																				ENSG00000150753
																				ENSG00000127870
																				ENSG00000083123
																				ENSG00000004700
																				ENSG00000138074
																				ENSG00000113384
																				ENSG00000104756
																				ENSG00000164076
																				ENSG00000166197
																				ENSG00000064961
																				ENSG00000064115
																				ENSG00000198925
																				ENSG00000099284
																				ENSG00000106631
																				ENSG00000119638
																				ENSG00000108309
																				ENSG00000102024
																				ENSG00000131507
																				ENSG00000159692
																				ENSG00000163513
																				ENSG00000178127
																				ENSG00000198797
																				ENSG00000164209
																				ENSG00000155886
																				ENSG00000128039
																				ENSG00000117519
																				ENSG00000013016
																				ENSG00000104885
																				ENSG00000123505
																				ENSG00000162813
																				ENSG00000183048
																				ENSG00000074319
																				ENSG00000171861
																				ENSG00000135045
																				ENSG00000012061
																				ENSG00000185122
																				ENSG00000165029
																				ENSG00000084090
																				ENSG00000108587
																				ENSG00000137267
																				ENSG00000117174
																				ENSG00000164258
																				ENSG00000004897
																				ENSG00000124767
																				ENSG00000160216
																				ENSG00000161203
																				ENSG00000144524
																				ENSG00000134809
																				ENSG00000143756
																				ENSG00000091140
																				ENSG00000169188
																				ENSG00000184216
																				ENSG00000178568
																				ENSG00000075415
																				ENSG00000153767
																				ENSG00000213246
																				ENSG00000104863
																				ENSG00000184500
																				ENSG00000181449
																				ENSG00000148334
																				ENSG00000167797
																				ENSG00000128284
																				ENSG00000128335
																				ENSG00000152422
																				ENSG00000174775
																				ENSG00000143158
																				ENSG00000136485
																				ENSG00000119471
																				ENSG00000167186
																				ENSG00000236104
																				ENSG00000119616
																				ENSG00000119139
																				ENSG00000075239
																				ENSG00000157782
																				ENSG00000121691
																				ENSG00000126767
																				ENSG00000139131
																				ENSG00000163719
																				ENSG00000140632
																				ENSG00000099956
																				ENSG00000075388
																				ENSG00000147471
																				ENSG00000112406
																				ENSG00000179583
																				ENSG00000105732
																				ENSG00000100865
																				ENSG00000106554
																				ENSG00000182810
																				ENSG00000110442
																				ENSG00000136810
																				ENSG00000163811
																				ENSG00000105135
																				ENSG00000025800
																				ENSG00000103423
																				ENSG00000150779
																				ENSG00000105552
																				ENSG00000092068
																				ENSG00000099308
																				ENSG00000179409
																				ENSG00000141385
																				ENSG00000100207
																				ENSG00000177370
																				ENSG00000127481
																				ENSG00000171596
																				ENSG00000169223
																				ENSG00000133935
																				ENSG00000075234
																				ENSG00000135722
																				ENSG00000117115
																				ENSG00000100968
																				ENSG00000004779
																				ENSG00000131844
																				ENSG00000152455
																				ENSG00000144021
																				ENSG00000140299
																				ENSG00000007933
																				ENSG00000129515
																				ENSG00000034693
																				ENSG00000143314
																				ENSG00000173805
																				ENSG00000154518
																				ENSG00000100478
																				ENSG00000184160
																				ENSG00000113312
																				ENSG00000227057
																				ENSG00000162627
																				ENSG00000198301
																				ENSG00000100504
																				ENSG00000198612
																				ENSG00000151465
																				ENSG00000090989
																				ENSG00000077498
																				ENSG00000119929
																				ENSG00000182372
																				ENSG00000171161
																				ENSG00000152061
																				ENSG00000172775
																				ENSG00000168398
																				ENSG00000101695
																				ENSG00000151617
																				ENSG00000080189
																				ENSG00000120915
																				ENSG00000171401
																				ENSG00000110063
																				ENSG00000181619
																				ENSG00000165389
																				ENSG00000159792
																				ENSG00000136874
																				ENSG00000075785
																				ENSG00000011132
																				ENSG00000117533
																				ENSG00000070785
																				ENSG00000134453
																				ENSG00000117620
																				ENSG00000060491
																				ENSG00000108561
																				ENSG00000105929
																				ENSG00000114302
																				ENSG00000115073
																				ENSG00000188677
																				ENSG00000198189
																				ENSG00000026025
																				ENSG00000137073
																				ENSG00000010256
																				ENSG00000157450
																				ENSG00000100347
																				ENSG00000166126
																				ENSG00000170581
																				ENSG00000138413
																				ENSG00000113088
																				ENSG00000042753
																				ENSG00000137478
																				ENSG00000064199
																				ENSG00000147592
																				ENSG00000039987
																				ENSG00000198911
																				ENSG00000278195
																				ENSG00000178802
																				ENSG00000131408
																				ENSG00000160685
																				ENSG00000103415
																				ENSG00000106615
																				ENSG00000104388
																				ENSG00000136143
																				ENSG00000104853
																				ENSG00000129562
																				ENSG00000186625
																				ENSG00000090487
																				ENSG00000172023
																				ENSG00000127125
																				ENSG00000171346
																				ENSG00000186205
																				ENSG00000104518
																				ENSG00000105711
																				ENSG00000143183
																				ENSG00000110955
																				ENSG00000120054
																				ENSG00000101938
																				ENSG00000115616
																				ENSG00000138668
																				ENSG00000143434
																				ENSG00000164045
																				ENSG00000153827
																				ENSG00000170310
																				ENSG00000103037
																				ENSG00000126261
																				ENSG00000118579
																				ENSG00000187097
																				ENSG00000082068
																				ENSG00000117408
																				ENSG00000014641
																				ENSG00000169021
																				ENSG00000152193
																				ENSG00000102978
																				ENSG00000134684
																				ENSG00000063660
																				ENSG00000087269
																				ENSG00000113391
																				ENSG00000175164
																				ENSG00000183072
																				ENSG00000167565
																				ENSG00000124588
																				ENSG00000142583
																				ENSG00000151014
																				ENSG00000108061
																				ENSG00000158480
																				ENSG00000092009
																				ENSG00000095139
																				ENSG00000171450
																				ENSG00000070010
																				ENSG00000120992
																				ENSG00000100146
																				ENSG00000185085
																				ENSG00000187094
																				ENSG00000058335
																				ENSG00000124216
																				ENSG00000111880
																				ENSG00000186329
																				ENSG00000177889
																				ENSG00000163631
																				ENSG00000168135
																				ENSG00000165264
																				ENSG00000111845
																				ENSG00000118680
																				ENSG00000159199
																				ENSG00000138071
																				ENSG00000059758
																				ENSG00000085377
																				ENSG00000158458
																				ENSG00000073464
																				ENSG00000130052
																				ENSG00000155876
																				ENSG00000113231
																				ENSG00000115307
																				ENSG00000151422
																				ENSG00000125356
																				ENSG00000096080
																				ENSG00000239789
																				ENSG00000198258
																				ENSG00000101180
																				ENSG00000157540
																				ENSG00000111727
																				ENSG00000125384
																				ENSG00000080802
																				ENSG00000125780
																				ENSG00000141433
																				ENSG00000173153
																				ENSG00000148680
																				ENSG00000103018
																				ENSG00000111885
																				ENSG00000102606
																				ENSG00000110768
																				ENSG00000143256
																				ENSG00000162923
																				ENSG00000033800
																				ENSG00000072803
																				ENSG00000163904
																				ENSG00000110195
																				ENSG00000172375
																				ENSG00000103154
																				ENSG00000092330
																				ENSG00000067533
																				ENSG00000249992
																				ENSG00000140543
																				ENSG00000139180
																				ENSG00000176407
																				ENSG00000124302
																				ENSG00000167468
																				ENSG00000134323
																				ENSG00000146826
																				ENSG00000018189
																				ENSG00000168505
																				ENSG00000105696
																				ENSG00000102178
																				ENSG00000138246
																				ENSG00000135334
																				ENSG00000158560
																				ENSG00000159147
																				ENSG00000196981
																				ENSG00000159166
																				ENSG00000138381
																				ENSG00000197386
																				ENSG00000196305
																				ENSG00000135409
																				ENSG00000166226
																				ENSG00000174276
																				ENSG00000165475
																				ENSG00000079785
																				ENSG00000148719
																				ENSG00000164081
																				ENSG00000148943
																				ENSG00000074356
																				ENSG00000071677
																				ENSG00000164051
																				ENSG00000152463
																				ENSG00000124228
																				ENSG00000102554
																				ENSG00000167272
																				ENSG00000111726
																				ENSG00000080546
																				ENSG00000129083
																				ENSG00000120942
																				ENSG00000186575
																				ENSG00000105298
																				ENSG00000179091
																				ENSG00000154764
																				ENSG00000105402
																				ENSG00000129255
																				ENSG00000131459
																				ENSG00000135823
																				ENSG00000183726
																				ENSG00000104691
																				ENSG00000064300
																				ENSG00000168090
																				ENSG00000111344
																				ENSG00000196505
																				ENSG00000167863
																				ENSG00000112761
																				ENSG00000125952
																				ENSG00000141232
																				ENSG00000164163
																				ENSG00000122641
																				ENSG00000124429
																				ENSG00000101191
																				ENSG00000166900
																				ENSG00000008405
																				ENSG00000170606
																				ENSG00000166579
																				ENSG00000136146
																				ENSG00000197045
																				ENSG00000053372
																				ENSG00000168159
																				ENSG00000128534
																				ENSG00000090776
																				ENSG00000158019
																				ENSG00000158711
																				ENSG00000184371
																				ENSG00000148498
																				ENSG00000108671
																				ENSG00000097033
																				ENSG00000166170
																				ENSG00000125746
																				ENSG00000100418
																				ENSG00000073350
																				ENSG00000132256
																				ENSG00000105677
																				ENSG00000176393
																				ENSG00000143742
																				ENSG00000129968
																				ENSG00000087303
																				ENSG00000122376
																				ENSG00000163629
																				ENSG00000138095
																				ENSG00000171621
																				ENSG00000111711
																				ENSG00000106344
																				ENSG00000165527
																				ENSG00000164934
																				ENSG00000136504
																				ENSG00000204472
																				ENSG00000221914
																				ENSG00000106328
																				ENSG00000162836
																				ENSG00000175203
																				ENSG00000114251
																				ENSG00000106263
																				ENSG00000170099
																				ENSG00000111875
																				ENSG00000109929
																				ENSG00000138698
																				ENSG00000196636
																				ENSG00000106636
																				ENSG00000169359
																				ENSG00000104154
																				ENSG00000012660
																				ENSG00000115761
																				ENSG00000119888
																				ENSG00000075856
																				ENSG00000100321
																				ENSG00000187516
																				ENSG00000055208
																				ENSG00000100335
																				ENSG00000101146
																				ENSG00000167196
																				ENSG00000156304
																				ENSG00000149658
																				ENSG00000140157
																				ENSG00000108424
																				ENSG00000186141
																				ENSG00000188783
																				ENSG00000122692
																				ENSG00000020426
																				ENSG00000013523
																				ENSG00000133863
																				ENSG00000137714
																				ENSG00000100982
																				ENSG00000149792
																				ENSG00000170502
																				ENSG00000125977
																				ENSG00000084754
																				ENSG00000111816
																				ENSG00000184575
																				ENSG00000084734
																				ENSG00000119705
																				ENSG00000168827
																				ENSG00000177192
																				ENSG00000005001
																				ENSG00000135049
																				ENSG00000143418
																				ENSG00000132842
																				ENSG00000151093
																				ENSG00000148835
																				ENSG00000100532
																				ENSG00000120675
																				ENSG00000129932
																				ENSG00000178773
																				ENSG00000110200
																				ENSG00000138434
																				ENSG00000175467
																				ENSG00000103174
																				ENSG00000033050
																				ENSG00000169641
																				ENSG00000198740
																				ENSG00000100519
																				ENSG00000108788
																				ENSG00000182858
																				ENSG00000125304
																				ENSG00000161057
																				ENSG00000135316
																				ENSG00000153208
																				ENSG00000136938
																				ENSG00000102572
																				ENSG00000167965
																				ENSG00000172943
																				ENSG00000198042
																				ENSG00000173465
																				ENSG00000135940
																				ENSG00000178057
																				ENSG00000124659
																				ENSG00000185825
																				ENSG00000197265
[truncated: 126 more rows]

## Sheet: SD2
Module Name	H1	H2	H3	H4	H5	H6	H7	H8	H9	H10	H11	H12
Assigned Colour	BLUE	PINK	TURQUOISE	RED	MAGENTA	BROWN	YELLOW	BLACK	PURPLE	GREENYELLOW	GREEN	GREY
Ensembl ID	ENSG00000142208	ENSG00000165092	ENSG00000109107	ENSG00000245848	ENSG00000141433	ENSG00000075340	ENSG00000085662	ENSG00000084774	ENSG00000120053	ENSG00000157601	ENSG00000117054	ENSG00000131473
	ENSG00000149925	ENSG00000143119	ENSG00000125730	ENSG00000174640	ENSG00000248144	ENSG00000058404	ENSG00000136244	ENSG00000111716	ENSG00000153879	ENSG00000204267	ENSG00000123191	ENSG00000134575
	ENSG00000164062	ENSG00000165140	ENSG00000181019	ENSG00000091972	ENSG00000104879	ENSG00000118231	ENSG00000105976	ENSG00000103197	ENSG00000070669	ENSG00000240065	ENSG00000142973	ENSG00000196839
	ENSG00000100300	ENSG00000017427	ENSG00000091483	ENSG00000149294	ENSG00000154928	ENSG00000140505	ENSG00000103222	ENSG00000067829	ENSG00000139514	ENSG00000204264	ENSG00000100285	ENSG00000078549
	ENSG00000093010	ENSG00000081237	ENSG00000160211	ENSG00000182621	ENSG00000180209	ENSG00000187266	ENSG00000113448	ENSG00000101439	ENSG00000147852	ENSG00000117152	ENSG00000077092	ENSG00000087274
	ENSG00000182890	ENSG00000059377	ENSG00000111262	ENSG00000107562	ENSG00000064300	ENSG00000158169	ENSG00000128590	ENSG00000083845	ENSG00000175197	ENSG00000092010	ENSG00000152495	ENSG00000187758
	ENSG00000233276	ENSG00000169896	ENSG00000133703	ENSG00000198947	ENSG00000118194	ENSG00000105737	ENSG00000131435	ENSG00000144713	ENSG00000006652	ENSG00000055332	ENSG00000166426	ENSG00000196616
	ENSG00000084207	ENSG00000179639	ENSG00000185499	ENSG00000064989	ENSG00000172005	ENSG00000158887	ENSG00000158473	ENSG00000030582	ENSG00000168003	ENSG00000134321	ENSG00000166148	ENSG00000184160
	ENSG00000106211	ENSG00000141968	ENSG00000095303	ENSG00000082175	ENSG00000138772	ENSG00000115616	ENSG00000112964	ENSG00000101444	ENSG00000092621	ENSG00000160710	ENSG00000231925	ENSG00000169252
	ENSG00000103152	ENSG00000137752	ENSG00000117394	ENSG00000165025	ENSG00000180318	ENSG00000197471	ENSG00000168398	ENSG00000138079	ENSG00000165983	ENSG00000196116	ENSG00000167535	ENSG00000135744
	ENSG00000172531	ENSG00000012779	ENSG00000140263	ENSG00000061918	ENSG00000196188	ENSG00000143858	ENSG00000150995	ENSG00000104870	ENSG00000135842	ENSG00000165949	ENSG00000149575	ENSG00000180772
	ENSG00000164889	ENSG00000158869	ENSG00000220205	ENSG00000139567	ENSG00000108515	ENSG00000126010	ENSG00000108582	ENSG00000171703	ENSG00000128272	ENSG00000110446	ENSG00000172817	ENSG00000004455
	ENSG00000142168	ENSG00000178562	ENSG00000120885	ENSG00000152592	ENSG00000130037	ENSG00000100243	ENSG00000164761	ENSG00000167969	ENSG00000051108	ENSG00000068079	ENSG00000181104	ENSG00000163631
	ENSG00000139644	ENSG00000106546	ENSG00000111424	ENSG00000153956	ENSG00000168779	ENSG00000129219	ENSG00000100906	ENSG00000100075	ENSG00000187840	ENSG00000002549	ENSG00000175592	ENSG00000163286
	ENSG00000155368	ENSG00000104894	ENSG00000108424	ENSG00000152583	ENSG00000111046	ENSG00000080644	ENSG00000198053	ENSG00000089289	ENSG00000181788	ENSG00000205220	ENSG00000090339	ENSG00000163295
	ENSG00000172270	ENSG00000204472	ENSG00000005893	ENSG00000102174	ENSG00000158578	ENSG00000180720	ENSG00000115738	ENSG00000025434	ENSG00000111371	ENSG00000185507	ENSG00000183873	ENSG00000134982
	ENSG00000160213	ENSG00000132965	ENSG00000049540	ENSG00000168081	ENSG00000122180	ENSG00000130368	ENSG00000188157	ENSG00000126934	ENSG00000101255	ENSG00000119922	ENSG00000145715	ENSG00000110245
	ENSG00000170430	ENSG00000173369	ENSG00000168610	ENSG00000007908	ENSG00000138379	ENSG00000223501	ENSG00000169439	ENSG00000266964	ENSG00000031698	ENSG00000156587	ENSG00000112033	ENSG00000169083
	ENSG00000156110	ENSG00000197766	ENSG00000197081	ENSG00000128052	ENSG00000182533	ENSG00000173020	ENSG00000095794	ENSG00000170296	ENSG00000108509	ENSG00000187608	ENSG00000140262	ENSG00000141505
	ENSG00000085063	ENSG00000175567	ENSG00000118495	ENSG00000187513	ENSG00000118729	ENSG00000074370	ENSG00000153162	ENSG00000169733	ENSG00000136628	ENSG00000280755	ENSG00000069482	ENSG00000163399
	ENSG00000104904	ENSG00000114013	ENSG00000182492	ENSG00000102575	ENSG00000130226	ENSG00000121594	ENSG00000143153	ENSG00000179218	ENSG00000141627	ENSG00000135899	ENSG00000040731	ENSG00000018625
	ENSG00000161057	ENSG00000184060	ENSG00000112576	ENSG00000105967	ENSG00000159173	ENSG00000108576	ENSG00000004468	ENSG00000089157	ENSG00000090861	ENSG00000135114	ENSG00000082556	ENSG00000129244
	ENSG00000164111	ENSG00000163823	ENSG00000134057	ENSG00000143387	ENSG00000130598	ENSG00000108342	ENSG00000096433	ENSG00000182872	ENSG00000105281	ENSG00000213928	ENSG00000065361	ENSG00000101200
	ENSG00000111837	ENSG00000163106	ENSG00000172379	ENSG00000110848	ENSG00000143632	ENSG00000169398	ENSG00000110911	ENSG00000182979	ENSG00000135069	ENSG00000119917	ENSG00000006283	ENSG00000166710
	ENSG00000097021	ENSG00000271605	ENSG00000167186	ENSG00000044524	ENSG00000162989	ENSG00000084110	ENSG00000108946	ENSG00000100823	ENSG00000113407	ENSG00000137959	ENSG00000080709	ENSG00000171791
	ENSG00000135404	ENSG00000204482	ENSG00000140545	ENSG00000164128	ENSG00000164093	ENSG00000176153	ENSG00000112299	ENSG00000114026	ENSG00000125977	ENSG00000137965	ENSG00000198576	ENSG00000123838
	ENSG00000196230	ENSG00000165168	ENSG00000125378	ENSG00000172020	ENSG00000168530	ENSG00000100146	ENSG00000122641	ENSG00000183020	ENSG00000197355	ENSG00000184979	ENSG00000089327	ENSG00000039537
	ENSG00000167468	ENSG00000155465	ENSG00000105664	ENSG00000170989	ENSG00000186439	ENSG00000163464	ENSG00000131979	ENSG00000063177	ENSG00000157693	ENSG00000136514	ENSG00000174804	ENSG00000151067
	ENSG00000147955	ENSG00000171860	ENSG00000111341	ENSG00000265107	ENSG00000000005	ENSG00000109103	ENSG00000074416	ENSG00000108298	ENSG00000117859	ENSG00000059378	ENSG00000162129	ENSG00000110680
	ENSG00000103876	ENSG00000127951	ENSG00000109610	ENSG00000136160	ENSG00000175084	ENSG00000197386	ENSG00000185650	ENSG00000026025	ENSG00000099875	ENSG00000138642	ENSG00000135643	ENSG00000036828
	ENSG00000100804	ENSG00000162511	ENSG00000120802	ENSG00000164879	ENSG00000125931	ENSG00000173805	ENSG00000135919	ENSG00000179222	ENSG00000182199	ENSG00000160932	ENSG00000173114	ENSG00000121691
	ENSG00000127948	ENSG00000060558	ENSG00000163017	ENSG00000163751	ENSG00000114200	ENSG00000117115	ENSG00000125845	ENSG00000187109	ENSG00000112146	ENSG00000121060	ENSG00000110931	ENSG00000172216
	ENSG00000136908	ENSG00000106483	ENSG00000108602	ENSG00000090104	ENSG00000138435	ENSG00000135409	ENSG00000139289	ENSG00000138674	ENSG00000196305	ENSG00000115267	ENSG00000077279	ENSG00000170175
	ENSG00000106588	ENSG00000112782	ENSG00000157184	ENSG00000143248	ENSG00000171766	ENSG00000106018	ENSG00000118515	ENSG00000101365	ENSG00000151012		ENSG00000171119	ENSG00000166165
	ENSG00000143106	ENSG00000110324	ENSG00000109846	ENSG00000130300	ENSG00000039068	ENSG00000188910	ENSG00000073756	ENSG00000130726	ENSG00000116584		ENSG00000158528	ENSG00000047457
	ENSG00000101182	ENSG00000137491	ENSG00000102384	ENSG00000128872	ENSG00000133055	ENSG00000137992	ENSG00000115009	ENSG00000089248	ENSG00000134684		ENSG00000276293	ENSG00000091704
	ENSG00000126067	ENSG00000173391	ENSG00000137563	ENSG00000131477	ENSG00000101892	ENSG00000108878	ENSG00000100644	ENSG00000149273	ENSG00000071537		ENSG00000178188	ENSG00000140465
	ENSG00000108561	ENSG00000102879	ENSG00000072571	ENSG00000137976	ENSG00000091482	ENSG00000165916	ENSG00000070961	ENSG00000127324	ENSG00000140105		ENSG00000118418	ENSG00000105516
	ENSG00000166228	ENSG00000043462	ENSG00000172037	ENSG00000121966	ENSG00000146013	ENSG00000120457	ENSG00000174437	ENSG00000128309	ENSG00000184575		ENSG00000196517	ENSG00000132437
	ENSG00000114745	ENSG00000140749	ENSG00000069329	ENSG00000162618	ENSG00000104763	ENSG00000143434	ENSG00000155304	ENSG00000241837	ENSG00000166173		ENSG00000112186	ENSG00000078401
	ENSG00000100097	ENSG00000108679	ENSG00000145730	ENSG00000138185	ENSG00000075388	ENSG00000087258	ENSG00000118596	ENSG00000100938	ENSG00000072682		ENSG00000166681	ENSG00000151617
	ENSG00000178057	ENSG00000117091	ENSG00000145675	ENSG00000164283	ENSG00000018236	ENSG00000198910	ENSG00000154640	ENSG00000075415	ENSG00000119537		ENSG00000178951	ENSG00000146648
	ENSG00000138073	ENSG00000132386	ENSG00000166851	ENSG00000198523	ENSG00000129170	ENSG00000102882	ENSG00000138685	ENSG00000103490	ENSG00000128965		ENSG00000089472	ENSG00000120738
	ENSG00000131408	ENSG00000147443	ENSG00000197746	ENSG00000198774	ENSG00000239474	ENSG00000029725	ENSG00000153234	ENSG00000196531	ENSG00000181852		ENSG00000148346	ENSG00000141736
	ENSG00000100949	ENSG00000260314	ENSG00000136854	ENSG00000152595	ENSG00000114279	ENSG00000160716	ENSG00000198959	ENSG00000143224	ENSG00000172432		ENSG00000150471	ENSG00000134954
	ENSG00000072518	ENSG00000112799	ENSG00000143799	ENSG00000152804	ENSG00000106003	ENSG00000188822	ENSG00000135318	ENSG00000158793	ENSG00000206190		ENSG00000135333	ENSG00000171564
	ENSG00000130402	ENSG00000105609	ENSG00000115414	ENSG00000164120	ENSG00000105048	ENSG00000198055	ENSG00000148344	ENSG00000165475	ENSG00000204304		ENSG00000168298	ENSG00000134363
	ENSG00000241973	ENSG00000186818	ENSG00000109472	ENSG00000170323	ENSG00000163736	ENSG00000182575	ENSG00000135750	ENSG00000120913			ENSG00000137070	ENSG00000179163
	ENSG00000108528	ENSG00000165457	ENSG00000170365	ENSG00000107796	ENSG00000171346	ENSG00000169359	ENSG00000136689	ENSG00000168268			ENSG00000107105	ENSG00000131095
	ENSG00000167965	ENSG00000133800	ENSG00000170961	ENSG00000100985	ENSG00000154645	ENSG00000148734	ENSG00000128342	ENSG00000130313			ENSG00000132383	ENSG00000162676
	ENSG00000108518	ENSG00000086300	ENSG00000136943	ENSG00000186642	ENSG00000163554	ENSG00000169813	ENSG00000124875	ENSG00000105726			ENSG00000182093	ENSG00000086062
	ENSG00000106636	ENSG00000173372	ENSG00000130707	ENSG00000027075	ENSG00000151834	ENSG00000025156	ENSG00000113739	ENSG00000153774			ENSG00000139405	ENSG00000115419
	ENSG00000214026	ENSG00000095970	ENSG00000256269	ENSG00000170558	ENSG00000114854	ENSG00000157350	ENSG00000102580	ENSG00000155906			ENSG00000133056	ENSG00000078369
	ENSG00000078061	ENSG00000135838	ENSG00000132646	ENSG00000134817	ENSG00000077522	ENSG00000170579	ENSG00000197063	ENSG00000105287			ENSG00000183696	ENSG00000105464
	ENSG00000166794	ENSG00000163694	ENSG00000069535	ENSG00000171522	ENSG00000169877	ENSG00000107130	ENSG00000151552	ENSG00000077312			ENSG00000103460	ENSG00000113262
	ENSG00000163931	ENSG00000136167	ENSG00000110090	ENSG00000106069	ENSG00000172594	ENSG00000198794	ENSG00000065154	ENSG00000178982			ENSG00000172183	ENSG00000169919
	ENSG00000169714	ENSG00000077420	ENSG00000106615	ENSG00000115896	ENSG00000172399	ENSG00000135439	ENSG00000101955	ENSG00000137509			ENSG00000149196	ENSG00000187475
	ENSG00000002330	ENSG00000182578	ENSG00000150281	ENSG00000182871	ENSG00000101470	ENSG00000197879	ENSG00000067113	ENSG00000175390			ENSG00000112290	ENSG00000063854
	ENSG00000042753	ENSG00000113504	ENSG00000144021	ENSG00000120156	ENSG00000124701	ENSG00000102385	ENSG00000164106	ENSG00000140740			ENSG00000085276	ENSG00000140287
	ENSG00000130706	ENSG00000196735	ENSG00000189221	ENSG00000066056	ENSG00000105610	ENSG00000187244	ENSG00000138386	ENSG00000167792			ENSG00000134253	ENSG00000019991
	ENSG00000140497	ENSG00000146192	ENSG00000106511	ENSG00000137672	ENSG00000147166	ENSG00000136754	ENSG00000103569	ENSG00000162191			ENSG00000101193	ENSG00000134240
	ENSG00000117448	ENSG00000160255	ENSG00000122644	ENSG00000130755	ENSG00000198759	ENSG00000177548	ENSG00000074201	ENSG00000163479			ENSG00000106689	ENSG00000100292
	ENSG00000004059	ENSG00000145569	ENSG00000185950	ENSG00000185551	ENSG00000129152	ENSG00000113595	ENSG00000023445	ENSG00000084090			ENSG00000105929	ENSG00000037965
	ENSG00000197043	ENSG00000112902	ENSG00000113648	ENSG00000004948	ENSG00000165917	ENSG00000110921	ENSG00000254087	ENSG00000125991			ENSG00000111653	ENSG00000261701
	ENSG00000051523	ENSG00000169554	ENSG00000126088	ENSG00000163687	ENSG00000166947	ENSG00000102032	ENSG00000159167	ENSG00000082014			ENSG00000064115	ENSG00000029559
	ENSG00000103415	ENSG00000177575	ENSG00000175806	ENSG00000113532	ENSG00000196091	ENSG00000076944	ENSG00000142871	ENSG00000197448			ENSG00000117713	ENSG00000138413
	ENSG00000100412	ENSG00000142347	ENSG00000089050	ENSG00000135547	ENSG00000172995	ENSG00000105698	ENSG00000166592	ENSG00000115317			ENSG00000119535	ENSG00000146674
	ENSG00000100348	ENSG00000123338	ENSG00000116353	ENSG00000168329	ENSG00000047597	ENSG00000125618	ENSG00000148154	ENSG00000116157			ENSG00000134323	ENSG00000115008
	ENSG00000058262	ENSG00000196664	ENSG00000108055	ENSG00000100368	ENSG00000122367	ENSG00000084093	ENSG00000085117	ENSG00000130811			ENSG00000166741	ENSG00000125538
	ENSG00000142227	ENSG00000123146	ENSG00000176894	ENSG00000117114	ENSG00000170370	ENSG00000070729	ENSG00000078269	ENSG00000175221			ENSG00000198130	ENSG00000123999
	ENSG00000114353	ENSG00000136404	ENSG00000167658	ENSG00000197959	ENSG00000104490	ENSG00000167680	ENSG00000144476	ENSG00000129968			ENSG00000130055	ENSG00000125347
	ENSG00000172354	ENSG00000115956	ENSG00000173482	ENSG00000119888	ENSG00000108176	ENSG00000137841	ENSG00000184007	ENSG00000104897			ENSG00000108588	ENSG00000150093
	ENSG00000188342	ENSG00000010671	ENSG00000159388	ENSG00000128567	ENSG00000177519	ENSG00000101180	ENSG00000068366	ENSG00000111144			ENSG00000173894	ENSG00000128928
	ENSG00000178127	ENSG00000095585	ENSG00000041357	ENSG00000172889		ENSG00000179583	ENSG00000123983	ENSG00000175203			ENSG00000138639	ENSG00000096968
	ENSG00000197747	ENSG00000100365	ENSG00000076003	ENSG00000069122		ENSG00000119630	ENSG00000163734	ENSG00000160948			ENSG00000128045	ENSG00000177606
	ENSG00000103363	ENSG00000172243	ENSG00000188257	ENSG00000181092		ENSG00000115425	ENSG00000081041	ENSG00000123349			ENSG00000119866	ENSG00000171223
	ENSG00000185043	ENSG00000198223	ENSG00000114302	ENSG00000088387		ENSG00000160999	ENSG00000154553	ENSG00000139637			ENSG00000016864	ENSG00000130522
	ENSG00000087191		ENSG00000104738	ENSG00000133574		ENSG00000137055	ENSG00000154122	ENSG00000130159			ENSG00000133878	ENSG00000166035
	ENSG00000146701		ENSG00000159199	ENSG00000121552		ENSG00000089356	ENSG00000132334	ENSG00000151500			ENSG00000145945	ENSG00000175445
	ENSG00000100142		ENSG00000173641	ENSG00000180353		ENSG00000055118	ENSG00000120129	ENSG00000140403			ENSG00000126950	ENSG00000197971
	ENSG00000213585		ENSG00000069974	ENSG00000143344		ENSG00000113569	ENSG00000119139	ENSG00000178802			ENSG00000077150	ENSG00000014641
	ENSG00000165637		ENSG00000151490	ENSG00000169744		ENSG00000124134	ENSG00000139318	ENSG00000213614			ENSG00000187189	ENSG00000065833
	ENSG00000105404		ENSG00000138750	ENSG00000120279		ENSG00000103154	ENSG00000100532	ENSG00000164081			ENSG00000151014	ENSG00000136997
	ENSG00000177030		ENSG00000170312	ENSG00000110719		ENSG00000126746	ENSG00000188313	ENSG00000178035			ENSG00000169255	ENSG00000133392
	ENSG00000177156		ENSG00000123080	ENSG00000110042		ENSG00000278195	ENSG00000170759	ENSG00000144659			ENSG00000163462	ENSG00000160808
	ENSG00000122705		ENSG00000138356	ENSG00000164056		ENSG00000101017	ENSG00000119138	ENSG00000111445			ENSG00000196700	ENSG00000196549
	ENSG00000054267		ENSG00000119878	ENSG00000164035		ENSG00000204618	ENSG00000249992	ENSG00000121897			ENSG00000198113	ENSG00000204386
	ENSG00000132341		ENSG00000115290	ENSG00000185585		ENSG00000167994	ENSG00000110944	ENSG00000135749			ENSG00000165028	ENSG00000196712
	ENSG00000103024		ENSG00000111206	ENSG00000133561		ENSG00000105612	ENSG00000028137	ENSG00000196235			ENSG00000134709	ENSG00000164867
	ENSG00000123131		ENSG00000164032	ENSG00000121068		ENSG00000173227	ENSG00000169032	ENSG00000123444			ENSG00000137076	ENSG00000115758
	ENSG00000136930		ENSG00000163935	ENSG00000120332		ENSG00000168878	ENSG00000147649	ENSG00000183431			ENSG00000146463	ENSG00000155087
	ENSG00000163870		ENSG00000079257	ENSG00000163563		ENSG00000058335	ENSG00000026652	ENSG00000162576			ENSG00000127152	ENSG00000196154
	ENSG00000135940		ENSG00000117748	ENSG00000102683		ENSG00000171109	ENSG00000140379	ENSG00000089486			ENSG00000111554	ENSG00000106366
	ENSG00000135446		ENSG00000149970	ENSG00000118946		ENSG00000198183	ENSG00000095752	ENSG00000110011			ENSG00000182934	ENSG00000172016
	ENSG00000154723		ENSG00000073969	ENSG00000064692		ENSG00000162174	ENSG00000120910	ENSG00000110108			ENSG00000116106	ENSG00000114054
	ENSG00000204463		ENSG00000080573	ENSG00000107242		ENSG00000136448	ENSG00000180398	ENSG00000122140			ENSG00000147130	ENSG00000113721
	ENSG00000175334		ENSG00000211460	ENSG00000118777		ENSG00000198933	ENSG00000159200	ENSG00000010803			ENSG00000012211	ENSG00000158571
	ENSG00000154518		ENSG00000132718	ENSG00000163638		ENSG00000120896	ENSG00000105825	ENSG00000121775			ENSG00000145439	ENSG00000123836
	ENSG00000136810		ENSG00000072501	ENSG00000164736		ENSG00000080845	ENSG00000080822	ENSG00000009780			ENSG00000108947	ENSG00000079739
	ENSG00000102265		ENSG00000118523	ENSG00000152689		ENSG00000127564	ENSG00000125629	ENSG00000114388			ENSG00000197965	ENSG00000258597
	ENSG00000175416		ENSG00000118971	ENSG00000127329		ENSG00000007541	ENSG00000123689	ENSG00000101161			ENSG00000184117	ENSG00000197249
	ENSG00000161203		ENSG00000089685	ENSG00000165966		ENSG00000198844	ENSG00000183963	ENSG00000115694			ENSG00000221818	ENSG00000137193
	ENSG00000165280		ENSG00000020922	ENSG00000168497		ENSG00000111358	ENSG00000100528	ENSG00000143222			ENSG00000196372	ENSG00000143627
	ENSG00000151465		ENSG00000184056	ENSG00000145147		ENSG00000132005	ENSG00000133872	ENSG00000102931			ENSG00000181192	ENSG00000187091
	ENSG00000169727		ENSG00000105819	ENSG00000162817		ENSG00000077585	ENSG00000112304	ENSG00000143622			ENSG00000148450	ENSG00000109099
	ENSG00000013275		ENSG00000178209	ENSG00000137033		ENSG00000145216	ENSG00000181649	ENSG00000071889			ENSG00000131116	ENSG00000138032
	ENSG00000100764		ENSG00000100714	ENSG00000095370		ENSG00000130299	ENSG00000137331	ENSG00000167107			ENSG00000183801	ENSG00000186298
	ENSG00000105568		ENSG00000106144	ENSG00000135363		ENSG00000105705	ENSG00000138821	ENSG00000050426			ENSG00000080503	ENSG00000104695
	ENSG00000105402		ENSG00000211445	ENSG00000107551		ENSG00000154832	ENSG00000105835	ENSG00000143258			ENSG00000099284	ENSG00000138814
	ENSG00000164885		ENSG00000154146	ENSG00000111348		ENSG00000167264	ENSG00000164647	ENSG00000155463			ENSG00000169925	ENSG00000107758
	ENSG00000133318		ENSG00000150779	ENSG00000170873		ENSG00000167685	ENSG00000080371	ENSG00000119242			ENSG00000066382	ENSG00000108849
	ENSG00000110801		ENSG00000134809	ENSG00000184489		ENSG00000063169	ENSG00000183735				ENSG00000124171	ENSG00000005249
	ENSG00000062485		ENSG00000122176	ENSG00000005102		ENSG00000130669	ENSG00000114784				ENSG00000106025	ENSG00000154229
	ENSG00000185883		ENSG00000117399	ENSG00000077943		ENSG00000168434	ENSG00000163814				ENSG00000255690	ENSG00000126583
	ENSG00000125971		ENSG00000136631	ENSG00000130158		ENSG00000142082	ENSG00000055163				ENSG00000162373	ENSG00000171867
	ENSG00000130638		ENSG00000138376	ENSG00000111729		ENSG00000099849	ENSG00000072364				ENSG00000166997	ENSG00000135406
	ENSG00000166333		ENSG00000102967	ENSG00000164116		ENSG00000198060	ENSG00000108932				ENSG00000126970	ENSG00000101911
	ENSG00000137880		ENSG00000163623	ENSG00000121104		ENSG00000111875	ENSG00000196878				ENSG00000156925	ENSG00000275896
	ENSG00000176340		ENSG00000171596	ENSG00000150048		ENSG00000112996	ENSG00000171492				ENSG00000143494	ENSG00000068976
	ENSG00000125835		ENSG00000138668	ENSG00000167851		ENSG00000171503	ENSG00000104635				ENSG00000159917	ENSG00000132155
	ENSG00000110955		ENSG00000107779	ENSG00000116985		ENSG00000160685	ENSG00000147408				ENSG00000148935	ENSG00000172023
	ENSG00000174851		ENSG00000116604	ENSG00000139679		ENSG00000134571	ENSG00000137203				ENSG00000181751	ENSG00000189056
	ENSG00000129562		ENSG00000204681			ENSG00000156958	ENSG00000151240				ENSG00000178585	ENSG00000108691
	ENSG00000099624		ENSG00000197045			ENSG00000128604	ENSG00000135541				ENSG00000047230	ENSG00000100652
	ENSG00000140400		ENSG00000027001			ENSG00000132313	ENSG00000184014				ENSG00000089063	ENSG00000114923
	ENSG00000133315		ENSG00000076242			ENSG00000163517	ENSG00000138135				ENSG00000129055	ENSG00000090020
	ENSG00000101160		ENSG00000095002			ENSG00000163702	ENSG00000058056				ENSG00000118298	ENSG00000185591
	ENSG00000115241		ENSG00000164219			ENSG00000136937	ENSG00000137462					ENSG00000113140
	ENSG00000110063		ENSG00000143545			ENSG00000117215	ENSG00000132640					ENSG00000157005
	ENSG00000110711		ENSG00000149091			ENSG00000119682	ENSG00000186088					ENSG00000101210
	ENSG00000172500		ENSG00000146425			ENSG00000100092	ENSG00000163913					ENSG00000101846
	ENSG00000184207		ENSG00000227345			ENSG00000075218	ENSG00000158195					ENSG00000115353
	ENSG00000183751		ENSG00000111602			ENSG00000130175	ENSG00000115828					ENSG00000163235
	ENSG00000103254		ENSG00000034693			ENSG00000078328	ENSG00000023608					ENSG00000151090
	ENSG00000103266		ENSG00000078668			ENSG00000162032	ENSG00000059758					ENSG00000154096
	ENSG00000145912		ENSG00000007168			ENSG00000141258	ENSG00000167202					ENSG00000164266
	ENSG00000141030		ENSG00000134243			ENSG00000108773	ENSG00000157985					ENSG00000130595
	ENSG00000109016		ENSG00000138794			ENSG00000181513	ENSG00000131459					ENSG00000140416
	ENSG00000108961		ENSG00000110171			ENSG00000008283	ENSG00000070495					ENSG00000167460
	ENSG00000132581		ENSG00000110422			ENSG00000177303	ENSG00000196498					ENSG00000163032
	ENSG00000159210		ENSG00000064651			ENSG00000167280	ENSG00000102572					ENSG00000125084
	ENSG00000108774		ENSG00000102054			ENSG00000099889	ENSG00000166471					ENSG00000184937
	ENSG00000176108		ENSG00000109501			ENSG00000243646	ENSG00000103544					ENSG00000176485
	ENSG00000184436		ENSG00000102974			ENSG00000160991	ENSG00000096063					ENSG00000113083
	ENSG00000185608		ENSG00000060138			ENSG00000104903	ENSG00000111711					ENSG00000105894
	ENSG00000214160		ENSG00000165417			ENSG00000162873	ENSG00000117643					ENSG00000043591
	ENSG00000128654		ENSG00000159593			ENSG00000168421	ENSG00000158019					ENSG00000153563
	ENSG00000106263		ENSG00000176887			ENSG00000087266	ENSG00000136044					ENSG00000172116
	ENSG00000172336		ENSG00000130816			ENSG00000197265	ENSG00000082153					ENSG00000010610
	ENSG00000214253		ENSG00000126953			ENSG00000135702	ENSG00000165169					ENSG00000010278
	ENSG00000005075		ENSG00000008438			ENSG00000055208	ENSG00000102172					ENSG00000165240
	ENSG00000182196		ENSG00000188783			ENSG00000105136	ENSG00000198960					ENSG00000188419
	ENSG00000111229		ENSG00000092208			ENSG00000170604	ENSG00000163349					ENSG00000102081
	ENSG00000123353		ENSG00000168811			ENSG00000123815	ENSG00000132840					ENSG00000145545
	ENSG00000104979		ENSG00000112144			ENSG00000105357	ENSG00000133121					ENSG00000215644
	ENSG00000198356		ENSG00000116906			ENSG00000129744	ENSG00000143486					ENSG00000171105
	ENSG00000105583		ENSG00000033327			ENSG00000177853	ENSG00000163629					ENSG00000164708
	ENSG00000159346		ENSG00000168496			ENSG00000108061	ENSG00000102804					ENSG00000116761
	ENSG00000106628		ENSG00000014138			ENSG00000143621	ENSG00000146457					ENSG00000204394
	ENSG00000163636		ENSG00000064199			ENSG00000196189	ENSG00000197696					ENSG00000075239
	ENSG00000196497		ENSG00000082898			ENSG00000143409	ENSG00000081087					ENSG00000066468
	ENSG00000120675		ENSG00000116661			ENSG00000180228	ENSG00000183722					ENSG00000166501
	ENSG00000053501		ENSG00000278053			ENSG00000111726	ENSG00000165389					ENSG00000148926
	ENSG00000130312		ENSG00000096401			ENSG00000142784	ENSG00000242247					ENSG00000155380
	ENSG00000130479		ENSG00000104320			ENSG00000116525	ENSG00000157150					ENSG00000116748
	ENSG00000130520		ENSG00000122691			ENSG00000058453	ENSG00000137767					ENSG00000101333
	ENSG00000105655		ENSG00000124333			ENSG00000100558						ENSG00000139874
	ENSG00000105669		ENSG00000197594			ENSG00000126767						ENSG00000164344
	ENSG00000129187		ENSG00000185238			ENSG00000099625						ENSG00000124788
	ENSG00000104671		ENSG00000123136			ENSG00000105325						ENSG00000148053
	ENSG00000169021		ENSG00000108587			ENSG00000234616						ENSG00000114115
	ENSG00000152464		ENSG00000168282			ENSG00000235173						ENSG00000159399
	ENSG00000131495		ENSG00000161011			ENSG00000100403						ENSG00000115159
	ENSG00000159720		ENSG00000108559			ENSG00000100258						ENSG00000073060
	ENSG00000198931		ENSG00000168827			ENSG00000112200						ENSG00000110244
	ENSG00000130748		ENSG00000079462			ENSG00000119004						ENSG00000118137
	ENSG00000177051		ENSG00000183765			ENSG00000115596						ENSG00000150594
	ENSG00000128626		ENSG00000145386			ENSG00000090447						ENSG00000077238
	ENSG00000099341		ENSG00000136826			ENSG00000099949						ENSG00000180176
	ENSG00000267796		ENSG00000178999			ENSG00000077454						ENSG00000130649
	ENSG00000105677		ENSG00000159921			ENSG00000111344						ENSG00000075651
	ENSG00000105220		ENSG00000101367			ENSG00000158856						ENSG00000125798
	ENSG00000105171		ENSG00000120688			ENSG00000178773						ENSG00000173599
	ENSG00000104946		ENSG00000124762			ENSG00000141013						ENSG00000116717
	ENSG00000142546		ENSG00000027697			ENSG00000068903						ENSG00000181418
	ENSG00000183207		ENSG00000049541			ENSG00000166478						ENSG00000160867
	ENSG00000074319		ENSG00000111581			ENSG00000162302						ENSG00000176387
	ENSG00000132254		ENSG00000106605			ENSG00000137343						ENSG00000153029
	ENSG00000166337		ENSG00000113368			ENSG00000107625						ENSG00000111319
	ENSG00000099385		ENSG00000177889			ENSG00000165684						ENSG00000149591
	ENSG00000174775		ENSG00000168002			ENSG00000138433						ENSG00000111450
	ENSG00000174547		ENSG00000136527			ENSG00000196132						ENSG00000115053
	ENSG00000175550		ENSG00000106268			ENSG00000100564						ENSG00000168546
	ENSG00000173113		ENSG00000121774			ENSG00000175782						ENSG00000181856
	ENSG00000149541		ENSG00000141127			ENSG00000066117						ENSG00000272398
	ENSG00000185825		ENSG00000153187			ENSG00000101986						ENSG00000137869
	ENSG00000196976		ENSG00000162063			ENSG00000102125						ENSG00000179388
	ENSG00000107874		ENSG00000159164			ENSG00000115194						ENSG00000010810
	ENSG00000138107		ENSG00000065357			ENSG00000120645						ENSG00000166963
	ENSG00000204469		ENSG00000091164			ENSG00000213654						ENSG00000105866
	ENSG00000112473		ENSG00000070061			ENSG00000158125						ENSG00000147883
	ENSG00000112514		ENSG00000131470			ENSG00000198835						ENSG00000203879
	ENSG00000163468		ENSG00000154845			ENSG00000177791						ENSG00000090776
	ENSG00000116586		ENSG00000138074			ENSG00000104859						ENSG00000147437
	ENSG00000213619		ENSG00000115107			ENSG00000196584						ENSG00000169676
	ENSG00000110442		ENSG00000064313			ENSG00000181444						ENSG00000163083
	ENSG00000134153		ENSG00000186310			ENSG00000106100						ENSG00000073849
	ENSG00000125970		ENSG00000065615			ENSG00000121380						ENSG00000134352
	ENSG00000101335		ENSG00000060762			ENSG00000157978						ENSG00000115884
	ENSG00000064601		ENSG00000164045			ENSG00000132563						ENSG00000113273
	ENSG00000022277		ENSG00000101224			ENSG00000172819						ENSG00000148700
	ENSG00000101150		ENSG00000136731			ENSG00000181409						ENSG00000105221
	ENSG00000182154		ENSG00000070785			ENSG00000239998						ENSG00000240583
	ENSG00000107223		ENSG00000138160									ENSG00000248098
	ENSG00000042493		ENSG00000119986									ENSG00000168824
	ENSG00000137547		ENSG00000144848									ENSG00000118432
	ENSG00000162517		ENSG00000165487									ENSG00000075711
	ENSG00000132424		ENSG00000169087									ENSG00000197635
	ENSG00000107262		ENSG00000140961									ENSG00000157540
	ENSG00000107175		ENSG00000142945									ENSG00000010932
	ENSG00000116898		ENSG00000132603									ENSG00000130005
	ENSG00000142669		ENSG00000004776									ENSG00000125968
	ENSG00000142684		ENSG00000179958									ENSG00000169860
	ENSG00000053372		ENSG00000145833									ENSG00000197461
	ENSG00000117118		ENSG00000185917									ENSG00000100362
	ENSG00000127445		ENSG00000167384									ENSG00000117528
	ENSG00000119185		ENSG00000123240									ENSG00000186350
	ENSG00000133997		ENSG00000198056									ENSG00000128602
	ENSG00000119723		ENSG00000198517									ENSG00000128311
	ENSG00000147123		ENSG00000116560									ENSG00000173786
	ENSG00000126756		ENSG00000144635									ENSG00000156885
	ENSG00000099821		ENSG00000076382									ENSG00000124789
	ENSG00000120860		ENSG00000131462									ENSG00000001084
	ENSG00000172172		ENSG00000122952									ENSG00000115461
	ENSG00000104524		ENSG00000117724									ENSG00000115361
	ENSG00000178896		ENSG00000087586									ENSG00000151726
	ENSG00000179091		ENSG00000115514									ENSG00000174233
	ENSG00000100387		ENSG00000111186									ENSG00000160862
	ENSG00000100417		ENSG00000101417									ENSG00000187094
	ENSG00000172269		ENSG00000170633									ENSG00000187323
	ENSG00000095139		ENSG00000166224									ENSG00000134531
	ENSG00000140374		ENSG00000136861									ENSG00000143819
	ENSG00000140368		ENSG00000146278									ENSG00000113578
	ENSG00000140391		ENSG00000103274									ENSG00000106128
	ENSG00000090487		ENSG00000082515									ENSG00000108786
	ENSG00000166557		ENSG00000178921									ENSG00000136634
	ENSG00000114125		ENSG00000108578									ENSG00000105639
	ENSG00000214706		ENSG00000270647									ENSG00000129159
	ENSG00000010256		ENSG00000197170									ENSG00000185896
	ENSG00000112651		ENSG00000141219									ENSG00000079435
	ENSG00000137207		ENSG00000189159									ENSG00000120837
	ENSG00000102103		ENSG00000125450									ENSG00000131669
	ENSG00000140650		ENSG00000139131									ENSG00000113389
	ENSG00000143774		ENSG00000093009									ENSG00000118785
	ENSG00000129255		ENSG00000163918									ENSG00000100234
	ENSG00000108671		ENSG00000041802									ENSG00000072778
	ENSG00000164818		ENSG00000163975									ENSG00000114739
	ENSG00000143178		ENSG00000114491									ENSG00000197381
	ENSG00000136636		ENSG00000114030									ENSG00000144843
	ENSG00000128039		ENSG00000183527									ENSG00000100077
	ENSG00000242372		ENSG00000159259									ENSG00000148218
	ENSG00000100813		ENSG00000159147									ENSG00000135046
	ENSG00000163930		ENSG00000159131									ENSG00000137486
	ENSG00000006015		ENSG00000159055									ENSG00000141480
	ENSG00000250305		ENSG00000156261									ENSG00000162772
	ENSG00000150403		ENSG00000133119									ENSG00000069849
	ENSG00000048162		ENSG00000120694									ENSG00000130770
	ENSG00000102901		ENSG00000139508									ENSG00000125864
	ENSG00000090372		ENSG00000166508									ENSG00000070808
	ENSG00000126243		ENSG00000128581									ENSG00000164305
	ENSG00000039650		ENSG00000033030									ENSG00000153113
	ENSG00000051620		ENSG00000076067									ENSG00000105974
	ENSG00000177105		ENSG00000066279									ENSG00000113328
	ENSG00000130640		ENSG00000116667									ENSG00000026508
	ENSG00000171067		ENSG00000116161									ENSG00000092067
	ENSG00000227057		ENSG00000117479									ENSG00000139219
	ENSG00000163344		ENSG00000143748									ENSG00000113657
	ENSG00000143418		ENSG00000118816									ENSG00000109861
	ENSG00000143294		ENSG00000169019									ENSG00000138061
	ENSG00000169857		ENSG00000072840									ENSG00000105880
	ENSG00000176101		ENSG00000114405									ENSG00000113070
	ENSG00000175283		ENSG00000168291									ENSG00000102119
	ENSG00000125037		ENSG00000100526									ENSG00000170231
	ENSG00000126749		ENSG00000126787									ENSG00000102678
	ENSG00000089693		ENSG00000129484									ENSG00000163288
	ENSG00000111652		ENSG00000092094									ENSG00000168621
	ENSG00000137574		ENSG00000100908									ENSG00000109738
	ENSG00000244038		ENSG00000168078									ENSG00000183671
	ENSG00000198399		ENSG00000136156									ENSG00000100983
	ENSG00000130985		ENSG00000198498									ENSG00000196083
	ENSG00000070423		ENSG00000056050									ENSG00000169047
	ENSG00000065268		ENSG00000104691									ENSG00000182255
	ENSG00000125912		ENSG00000129691									ENSG00000121361
	ENSG00000182544		ENSG00000147536									ENSG00000168961
	ENSG00000099203		ENSG00000135049									ENSG00000112893
	ENSG00000118058		ENSG00000124787									ENSG00000099953
	ENSG00000177971		ENSG00000198721									ENSG00000158186
	ENSG00000167173		ENSG00000112739									ENSG00000176658
	ENSG00000004534		ENSG00000204713									ENSG00000128609
	ENSG00000136718		ENSG00000134453									ENSG00000069869
	ENSG00000115073		ENSG00000086475									ENSG00000148400
	ENSG00000182809		ENSG00000107614									ENSG00000093000
	ENSG00000278535		ENSG00000133313									ENSG00000108405
	ENSG00000108848		ENSG00000154839									ENSG00000185624
	ENSG00000141522		ENSG00000094880									ENSG00000183036
	ENSG00000184967		ENSG00000112983									ENSG00000120992
	ENSG00000172590		ENSG00000164209									ENSG00000067606
	ENSG00000111845		ENSG00000101773									ENSG00000138669
	ENSG00000134779		ENSG00000158201									ENSG00000107317
	ENSG00000166164		ENSG00000167088									ENSG00000124212
	ENSG00000179262		ENSG00000166548									ENSG00000101307
	ENSG00000099795		ENSG00000102900									ENSG00000105649
	ENSG00000132600		ENSG00000167005									ENSG00000134318
	ENSG00000111906		ENSG00000100297									ENSG00000106688
	ENSG00000130725		ENSG00000166971									ENSG00000132671
	ENSG00000126254		ENSG00000091651									ENSG00000115602
	ENSG00000126458		ENSG00000189091									ENSG00000069431
	ENSG00000184281		ENSG00000167513									ENSG00000011007
	ENSG00000099956		ENSG00000198924									ENSG00000160180
	ENSG00000130560		ENSG00000071539									ENSG00000106829
	ENSG00000167136		ENSG00000105202									ENSG00000136842
	ENSG00000168288		ENSG00000076650									ENSG00000170893
	ENSG00000171222		ENSG00000029363									ENSG00000174417
	ENSG00000139180		ENSG00000259494									ENSG00000108312
	ENSG00000197579		ENSG00000171204									ENSG00000128245
	ENSG00000159363		ENSG00000159063									ENSG00000164924
	ENSG00000204859		ENSG00000175581									ENSG00000139625
	ENSG00000119777		ENSG00000198730									ENSG00000117525
	ENSG00000184990		ENSG00000169217									ENSG00000117318
	ENSG00000064961		ENSG00000142875									ENSG00000162551
	ENSG00000130332		ENSG00000170540									ENSG00000078018
	ENSG00000115286		ENSG00000162337									ENSG00000163902
	ENSG00000100307		ENSG00000173156									ENSG00000155903
	ENSG00000105364		ENSG00000173153									ENSG00000152818
	ENSG00000126062		ENSG00000107566									ENSG00000112038
	ENSG00000124702		ENSG00000148835									ENSG00000277443
	ENSG00000079246		ENSG00000237649									ENSG00000106278
	ENSG00000125356		ENSG00000112511									ENSG00000107018
	ENSG00000167699		ENSG00000160294									ENSG00000044574
	ENSG00000124570		ENSG00000080546									ENSG00000196177
	ENSG00000178096		ENSG00000086189									ENSG00000122861
	ENSG00000161980		ENSG00000164172									ENSG00000110651
	ENSG00000213719		ENSG00000150753									ENSG00000179295
	ENSG00000163191		ENSG00000123737									ENSG00000139190
	ENSG00000142552		ENSG00000120699									ENSG00000067182
	ENSG00000164405		ENSG00000113810									ENSG00000092009
	ENSG00000132522		ENSG00000160678									ENSG00000166819
	ENSG00000089022		ENSG00000160818									ENSG00000166949
	ENSG00000100325		ENSG00000071794									ENSG00000072062
	ENSG00000118939		ENSG00000152253									ENSG00000065989
	ENSG00000115827		ENSG00000077232									ENSG00000104432
	ENSG00000198467		ENSG00000149131									ENSG00000174175
	ENSG00000144591		ENSG00000149179									ENSG00000122420
	ENSG00000074842		ENSG00000198826									ENSG00000084734
	ENSG00000126903		ENSG00000137806									ENSG00000115457
	ENSG00000167863		ENSG00000168806									ENSG00000115594
	ENSG00000137106		ENSG00000144061									ENSG00000132170
	ENSG00000169976		ENSG00000169679									ENSG00000058866
	ENSG00000124733		ENSG00000132661									ENSG00000152785
	ENSG00000137161		ENSG00000078699									ENSG00000164136
	ENSG00000184076		ENSG00000132792									ENSG00000145888
	ENSG00000143256		ENSG00000101057									ENSG00000113161
	ENSG00000119705		ENSG00000132824									ENSG00000122786
	ENSG00000119431		ENSG00000124155									ENSG00000188037
	ENSG00000173465		ENSG00000175063									ENSG00000157219
	ENSG00000125818		ENSG00000138430									ENSG00000221869
	ENSG00000125841		ENSG00000107281									ENSG00000119912
	ENSG00000099817		ENSG00000130559									ENSG00000138207
	ENSG00000023191		ENSG00000130723									ENSG00000110148
			ENSG00000001497									ENSG00000139626
			ENSG00000106399									ENSG00000119699
			ENSG00000128534									ENSG00000140443
			ENSG00000064419									ENSG00000166922
			ENSG00000106554									ENSG00000125166
			ENSG00000164109									ENSG00000007314
			ENSG00000135624									ENSG00000132470
			ENSG00000144034									ENSG00000130203
			ENSG00000170860									ENSG00000105173
			ENSG00000144736									ENSG00000101336
			ENSG00000215193									ENSG00000158445
			ENSG00000111665									ENSG00000124181
			ENSG00000047621									ENSG00000128266
			ENSG00000084463									ENSG00000141959
			ENSG00000105889									ENSG00000160307
			ENSG00000147592									ENSG00000186575
			ENSG00000160058									ENSG00000100385
			ENSG00000165264									ENSG00000186951
			ENSG00000119326									ENSG00000171365
			ENSG00000173068									ENSG00000147162
			ENSG00000005238									ENSG00000162482
			ENSG00000077721									ENSG00000105856
			ENSG00000159658									ENSG00000086232
			ENSG00000085999									ENSG00000164061
			ENSG00000132780									ENSG00000011465
			ENSG00000158828									ENSG00000184602
			ENSG00000120948									ENSG00000101384
			ENSG00000119801									ENSG00000115808
			ENSG00000163798									ENSG00000014216
			ENSG00000171865									ENSG00000162909
			ENSG00000091140									ENSG00000138764
			ENSG00000100442									ENSG00000113088
			ENSG00000100479									ENSG00000157152
			ENSG00000131966									ENSG00000149654
			ENSG00000139998									ENSG00000137714
			ENSG00000273259									ENSG00000101327
			ENSG00000138381									ENSG00000080815
			ENSG00000156469									ENSG00000110721
			ENSG00000075188									ENSG00000136457
			ENSG00000166226									ENSG00000150782
			ENSG00000127337									ENSG00000010704
			ENSG00000111605									ENSG00000115488
			ENSG00000123384									ENSG00000100321
			ENSG00000153310									ENSG00000081181
			ENSG00000104419									ENSG00000117906
			ENSG00000156787									ENSG00000145335
			ENSG00000160957									ENSG00000118520
			ENSG00000025770									ENSG00000141905
			ENSG00000174243									ENSG00000104549
			ENSG00000063046									ENSG00000103249
			ENSG00000149313									ENSG00000128310
			ENSG00000105520									ENSG00000181195
			ENSG00000178105									ENSG00000070501
			ENSG00000074696									ENSG00000167434
			ENSG00000166803									ENSG00000129991
			ENSG00000069667									ENSG00000197540
			ENSG00000135315									ENSG00000136869
			ENSG00000157036									ENSG00000121989
			ENSG00000151287									ENSG00000106665
			ENSG00000196290									ENSG00000095917
			ENSG00000023228									ENSG00000063978
			ENSG00000135929									ENSG00000159176
			ENSG00000115687									ENSG00000002834
			ENSG00000168393									ENSG00000166856
			ENSG00000151422									ENSG00000105472
			ENSG00000101945									ENSG00000170425
			ENSG00000130066									ENSG00000175183
			ENSG00000118898									ENSG00000149782
			ENSG00000162073									ENSG00000145681
			ENSG00000040275									ENSG00000117335
			ENSG00000135074									ENSG00000197943
			ENSG00000171163									ENSG00000167815
			ENSG00000186185									ENSG00000149257
			ENSG00000129667									ENSG00000140285
			ENSG00000141560									ENSG00000107831
			ENSG00000113916									ENSG00000164776
			ENSG00000153767									ENSG00000127472
			ENSG00000080819									ENSG00000123143
			ENSG00000159231									ENSG00000167074
			ENSG00000156299									ENSG00000160683
			ENSG00000184445									ENSG00000196776
			ENSG00000177084									ENSG00000107186
			ENSG00000076248									ENSG00000158815
			ENSG00000105011									ENSG00000159692
			ENSG00000144120									ENSG00000180871
			ENSG00000048991									ENSG00000169057
			ENSG00000135829									ENSG00000186318
			ENSG00000186283									ENSG00000108821
			ENSG00000117593									ENSG00000105695
			ENSG00000171806									ENSG00000181965
			ENSG00000174371									ENSG00000117020
			ENSG00000145293									ENSG00000267534
			ENSG00000152795									ENSG00000133895
			ENSG00000163738									ENSG00000048740
			ENSG00000118564									ENSG00000149269
			ENSG00000198554									ENSG00000077264
			ENSG00000165804									ENSG00000172575
			ENSG00000151849									ENSG00000180879
			ENSG00000032742									ENSG00000003436
			ENSG00000147454									ENSG00000143543
			ENSG00000168476									ENSG00000075785
			ENSG00000139746									ENSG00000116016
			ENSG00000114904									ENSG00000130513
			ENSG00000105696									ENSG00000131711
			ENSG00000151725									ENSG00000131389
			ENSG00000198042									ENSG00000187688
			ENSG00000136108									ENSG00000129988
			ENSG00000126216									ENSG00000090863
			ENSG00000124795									ENSG00000186868
			ENSG00000173848									ENSG00000136811
			ENSG00000065328									ENSG00000079215
			ENSG00000187522									ENSG00000197102
			ENSG00000101546									ENSG00000132535
			ENSG00000082212									ENSG00000150787
			ENSG00000141385									ENSG00000124067
			ENSG00000053747									ENSG00000168575
			ENSG00000181938									ENSG00000146477
			ENSG00000070761									ENSG00000001167
			ENSG00000172775									ENSG00000141179
			ENSG00000100281									ENSG00000159339
			ENSG00000102977									ENSG00000156711
			ENSG00000103035									ENSG00000152270
			ENSG00000135709									ENSG00000182541
			ENSG00000165669									ENSG00000174238
			ENSG00000058729									ENSG00000170890
			ENSG00000104936									ENSG00000049245
			ENSG00000125744									ENSG00000164751
			ENSG00000166289									ENSG00000111275
			ENSG00000129173									ENSG00000065057
			ENSG00000140157									ENSG00000189241
			ENSG00000177082									ENSG00000154277
			ENSG00000197299									ENSG00000152413
			ENSG00000198901									ENSG00000103942
			ENSG00000140543									ENSG00000051128
			ENSG00000137500									ENSG00000171303
			ENSG00000132256									ENSG00000197616
			ENSG00000138162									ENSG00000158560
			ENSG00000138182									ENSG00000069812
			ENSG00000204590									ENSG00000137764
			ENSG00000186866									ENSG00000106333
			ENSG00000068305									ENSG00000137700
			ENSG00000132842									ENSG00000064205
			ENSG00000152422									ENSG00000114315
			ENSG00000152942									ENSG00000139641
			ENSG00000113360									ENSG00000079459
			ENSG00000104427									ENSG00000135914
			ENSG00000142731									ENSG00000128268
			ENSG00000151876									ENSG00000060982
			ENSG00000120685									ENSG00000102468
			ENSG00000163659									ENSG00000175591
			ENSG00000182134									ENSG00000067842
			ENSG00000143436									ENSG00000058668
			ENSG00000143390									ENSG00000103507
			ENSG00000023902									ENSG00000160613
			ENSG00000131778									ENSG00000107859
			ENSG00000162777									ENSG00000069702
			ENSG00000138780									ENSG00000140538
			ENSG00000109323									ENSG00000160271
			ENSG00000137804									ENSG00000125675
			ENSG00000125877									ENSG00000070614
			ENSG00000132664									ENSG00000166796
			ENSG00000203880									ENSG00000104980
			ENSG00000136878									ENSG00000164220
			ENSG00000119402									ENSG00000112972
			ENSG00000157212									ENSG00000134294
			ENSG00000071243									ENSG00000122012
			ENSG00000106344									ENSG00000149177
			ENSG00000106123									ENSG00000133794
			ENSG00000106462									ENSG00000135124
			ENSG00000073111									ENSG00000100280
			ENSG00000006831									ENSG00000129084
			ENSG00000111305									ENSG00000175467
			ENSG00000198492									ENSG00000184156
			ENSG00000121753									ENSG00000105711
			ENSG00000118412									ENSG00000123360
			ENSG00000165029									ENSG00000172071
			ENSG00000106785									ENSG00000083123
			ENSG00000164985									ENSG00000123700
			ENSG00000162607									ENSG00000183023
			ENSG00000122707									ENSG00000157388
			ENSG00000171793									ENSG00000010818
			ENSG00000164002									ENSG00000166313
			ENSG00000197056									ENSG00000197375
			ENSG00000127481									ENSG00000169282
			ENSG00000115761									ENSG00000069424
			ENSG00000198604									ENSG00000023909
			ENSG00000170468									ENSG00000105647
			ENSG00000187097									ENSG00000075213
			ENSG00000042088									ENSG00000033627
			ENSG00000012963									ENSG00000011332
			ENSG00000128694									ENSG00000188994
			ENSG00000156471									ENSG00000141279
			ENSG00000186111									ENSG00000166923
			ENSG00000133773									ENSG00000114646
			ENSG00000135678									ENSG00000089057
			ENSG00000156802									ENSG00000120899
			ENSG00000104356									ENSG00000122729
			ENSG00000239900									ENSG00000169710
			ENSG00000100162									ENSG00000111181
			ENSG00000135476									ENSG00000172572
			ENSG00000101888									ENSG00000118680
			ENSG00000166037									ENSG00000067191
			ENSG00000151503									ENSG00000011422
			ENSG00000149308									ENSG00000103257
			ENSG00000103653									ENSG00000115756
			ENSG00000137807									ENSG00000064309
			ENSG00000103671									ENSG00000184984
			ENSG00000112742									ENSG00000107438
			ENSG00000118007									ENSG00000142192
			ENSG00000164050									ENSG00000104267
			ENSG00000091317									ENSG00000198216
			ENSG00000151914									ENSG00000135902
			ENSG00000170485									ENSG00000203710
			ENSG00000145723									ENSG00000005339
			ENSG00000102312									ENSG00000167193
			ENSG00000146950									ENSG00000101871
			ENSG00000156697									ENSG00000168918
			ENSG00000102241									ENSG00000143603
			ENSG00000125944									ENSG00000204103
			ENSG00000172890									ENSG00000178573
			ENSG00000163808									ENSG00000140564
			ENSG00000139618									ENSG00000159788
			ENSG00000165512									ENSG00000138835
			ENSG00000213853									ENSG00000141469
			ENSG00000206053									ENSG00000180616
			ENSG00000175662									ENSG00000065613
			ENSG00000129195									ENSG00000134001
			ENSG00000074356									ENSG00000162493
			ENSG00000108395									ENSG00000117519
			ENSG00000154642									ENSG00000198648
			ENSG00000114520									ENSG00000092108
			ENSG00000198816									ENSG00000177951
			ENSG00000111011									ENSG00000129521
			ENSG00000116750									ENSG00000164951
			ENSG00000067533									ENSG00000166913
			ENSG00000143033									ENSG00000138768
			ENSG00000138663									ENSG00000156642
			ENSG00000013810									ENSG00000074181
			ENSG00000100296									ENSG00000153914
			ENSG00000136104									ENSG00000014257
			ENSG00000136143									ENSG00000122862
			ENSG00000198176									ENSG00000160801
			ENSG00000116957									ENSG00000012232
			ENSG00000112984									ENSG00000122679
			ENSG00000066926									ENSG00000143537
			ENSG00000104774									ENSG00000151694
			ENSG00000166451									ENSG00000197702
			ENSG00000131148									ENSG00000108010
			ENSG00000187741									ENSG00000198431
			ENSG00000118507									ENSG00000163848
			ENSG00000087884									ENSG00000061676
			ENSG00000149929									ENSG00000186652
			ENSG00000177106									ENSG00000069956
			ENSG00000205531									ENSG00000119508
			ENSG00000174080									ENSG00000109832
			ENSG00000184719									ENSG00000157240
			ENSG00000023041									ENSG00000110092
			ENSG00000072401									ENSG00000063660
			ENSG00000114346									ENSG00000071994
			ENSG00000136518									ENSG00000183087
			ENSG00000143401									ENSG00000173846
			ENSG00000119392									ENSG00000169855
			ENSG00000121621									ENSG00000109758
			ENSG00000125870									ENSG00000082458
			ENSG00000124207									ENSG00000169403
			ENSG00000101146									ENSG00000104324
			ENSG00000196636									ENSG00000067082
			ENSG00000155561									ENSG00000132182
			ENSG00000064393									ENSG00000155096
			ENSG00000055130									ENSG00000132329
			ENSG00000153574									ENSG00000157766
			ENSG00000175305									ENSG00000143753
			ENSG00000123545									ENSG00000170385
			ENSG00000165304									ENSG00000135447
			ENSG00000136824									ENSG00000170310
			ENSG00000142856									ENSG00000198873
			ENSG00000152147									ENSG00000125388
			ENSG00000021574									ENSG00000105329
			ENSG00000125375									ENSG00000162231
			ENSG00000182512									ENSG00000141696
			ENSG00000100749									ENSG00000119681
			ENSG00000139579									ENSG00000049323
			ENSG00000123374									ENSG00000198125
			ENSG00000071626									ENSG00000198400
			ENSG00000136045									ENSG00000113196
			ENSG00000013503									ENSG00000117009
			ENSG00000135506									ENSG00000109062
			ENSG00000140395									ENSG00000171840
			ENSG00000140365									ENSG00000081913
			ENSG00000138587									ENSG00000068745
			ENSG00000135316									ENSG00000171700
			ENSG00000073711									ENSG00000062822
			ENSG00000196455									ENSG00000070081
			ENSG00000163832									ENSG00000109133
			ENSG00000138442									ENSG00000182379
			ENSG00000163516									ENSG00000110497
			ENSG00000122085									ENSG00000178568
			ENSG00000167670									ENSG00000124882
			ENSG00000184831									ENSG00000079337
			ENSG00000013563									ENSG00000113658
			ENSG00000145901									ENSG00000124491
			ENSG00000066044									ENSG00000102854
			ENSG00000174307									ENSG00000143420
			ENSG00000213551									ENSG00000092295
			ENSG00000100439									ENSG00000139574
			ENSG00000122376									ENSG00000170458
			ENSG00000152455									ENSG00000139631
			ENSG00000066583									ENSG00000007062
			ENSG00000104889									ENSG00000110330
			ENSG00000133818									ENSG00000160789
			ENSG00000110048									ENSG00000104863
			ENSG00000112365									ENSG00000164144
			ENSG00000137960									ENSG00000125826
			ENSG00000130713									ENSG00000006837
			ENSG00000105865									ENSG00000180739
			ENSG00000185022									ENSG00000187010
			ENSG00000086848									ENSG00000067057
			ENSG00000183763									ENSG00000049130
			ENSG00000171298									ENSG00000124164
			ENSG00000187601									ENSG00000148943
			ENSG00000122970									ENSG00000165699
			ENSG00000204315									ENSG00000105392
			ENSG00000114209									ENSG00000111664
			ENSG00000163923									ENSG00000007264
			ENSG00000173065									ENSG00000126803
			ENSG00000108384									ENSG00000196468
			ENSG00000166292									ENSG00000085733
			ENSG00000164808									ENSG00000135823
			ENSG00000089060									ENSG00000168453
			ENSG00000173085									ENSG00000132382
			ENSG00000166801									ENSG00000073464
			ENSG00000135045									ENSG00000120875
			ENSG00000119906									ENSG00000070367
			ENSG00000184900									ENSG00000107731
			ENSG00000109534									ENSG00000125952
			ENSG00000101003									ENSG00000117461
			ENSG00000149636									ENSG00000163735
			ENSG00000101407									ENSG00000167588
			ENSG00000128513									ENSG00000174600
			ENSG00000106477									ENSG00000196371
			ENSG00000132300									ENSG00000115641
			ENSG00000134690									ENSG00000132326
			ENSG00000170779									ENSG00000186912
			ENSG00000188486									ENSG00000221946
			ENSG00000213578									ENSG00000118113
			ENSG00000167842									ENSG00000071677
			ENSG00000158292									ENSG00000072506
			ENSG00000139343									ENSG00000100600
			ENSG00000242485									ENSG00000112541
			ENSG00000138231									ENSG00000140750
			ENSG00000100632									ENSG00000112759
			ENSG00000213066									ENSG00000166347
			ENSG00000198736									ENSG00000113522
			ENSG00000081870									ENSG00000136940
			ENSG00000167325									ENSG00000081721
			ENSG00000162733									ENSG00000131773
			ENSG00000175198									ENSG00000164604
			ENSG00000139726									ENSG00000174808
			ENSG00000099308									ENSG00000122223
			ENSG00000111247									ENSG00000165806
			ENSG00000139112									ENSG00000157404
			ENSG00000151657									ENSG00000100504
			ENSG00000111907									ENSG00000196352
			ENSG00000135924									ENSG00000187210
			ENSG00000136450									ENSG00000064012
			ENSG00000160193									ENSG00000173221
			ENSG00000083099									ENSG00000121207
			ENSG00000173218									ENSG00000150672
			ENSG00000110429									ENSG00000145217
			ENSG00000116489									ENSG00000104497
			ENSG00000134222									ENSG00000184261
			ENSG00000129007									ENSG00000015532
			ENSG00000185127									ENSG00000153904
			ENSG00000116209									ENSG00000197694
			ENSG00000185480									ENSG00000176788
												ENSG00000131236
												ENSG00000120805
												ENSG00000168092
												ENSG00000172893
												ENSG00000186480
												ENSG00000160633
												ENSG00000105552
												ENSG00000122971
												ENSG00000173267
												ENSG00000163110
												ENSG00000105699
												ENSG00000185339
												ENSG00000128595
												ENSG00000165672
												ENSG00000143878
												ENSG00000161542
												ENSG00000181656
												ENSG00000262655
												ENSG00000103034
												ENSG00000009724
												ENSG00000141551
												ENSG00000070831
												ENSG00000068001
												ENSG00000104154
												ENSG00000021300
												ENSG00000135040
												ENSG00000162813
												ENSG00000138031
												ENSG00000180340
												ENSG00000177425
												ENSG00000111361
												ENSG00000172009
												ENSG00000134198
												ENSG00000129566
												ENSG00000154582
												ENSG00000104823
												ENSG00000164733
												ENSG00000137440
												ENSG00000132323
												ENSG00000153094
												ENSG00000198900
												ENSG00000151320
												ENSG00000067177
												ENSG00000129151
												ENSG00000114251
												ENSG00000116035
												ENSG00000152977
												ENSG00000179456
												ENSG00000101126
												ENSG00000166266
												ENSG00000132388
												ENSG00000130147
												ENSG00000137312
												ENSG00000104969
												ENSG00000152463
												ENSG00000072274
												ENSG00000106113
												ENSG00000013364
												ENSG00000118705
												ENSG00000069275
												ENSG00000151292
												ENSG00000135454
												ENSG00000158296
												ENSG00000166197
												ENSG00000182132
												ENSG00000100888
												ENSG00000086061
												ENSG00000002726
												ENSG00000120915
												ENSG00000148680
												ENSG00000117758
												ENSG00000133401
												ENSG00000153208
												ENSG00000107819
												ENSG00000106392
												ENSG00000204569
												ENSG00000078142
												ENSG00000139719
												ENSG00000072071
												ENSG00000163347
												ENSG00000165215
												ENSG00000184113
												ENSG00000165272
												ENSG00000162236
												ENSG00000175792
												ENSG00000132541
												ENSG00000152556
												ENSG00000104415
												ENSG00000023330
												ENSG00000114019
												ENSG00000104388
												ENSG00000189067
												ENSG00000166033
												ENSG00000086598
												ENSG00000140612
												ENSG00000106683
												ENSG00000065609
												ENSG00000011485
												ENSG00000072210
												ENSG00000104375
												ENSG00000171385
												ENSG00000118276
												ENSG00000142583
												ENSG00000130779
												ENSG00000130176
												ENSG00000156103
												ENSG00000104783
												ENSG00000112077
												ENSG00000187240
												ENSG00000132356
												ENSG00000175164
												ENSG00000152127
												ENSG00000100433
												ENSG00000133275
												ENSG00000081760
												ENSG00000170962
												ENSG00000165556
												ENSG00000111199
												ENSG00000144746
												ENSG00000161681
												ENSG00000105227
												ENSG00000113384
												ENSG00000049246
												ENSG00000120868
												ENSG00000184371
												ENSG00000173334
												ENSG00000163904
												ENSG00000162409
												ENSG00000164076
												ENSG00000124532
												ENSG00000187742
												ENSG00000000938
												ENSG00000077782
												ENSG00000196405
												ENSG00000168374
												ENSG00000165527
												ENSG00000161513
												ENSG00000196975
												ENSG00000156136
												ENSG00000183092
												ENSG00000145242
												ENSG00000111816
												ENSG00000163430
												ENSG00000157103
												ENSG00000141429
												ENSG00000266524
												ENSG00000121743
												ENSG00000131652
												ENSG00000123358
												ENSG00000133835
												ENSG00000185122
												ENSG00000107331
												ENSG00000108381
												ENSG00000154734
												ENSG00000015592
												ENSG00000128016
												ENSG00000169641
												ENSG00000145431
												ENSG00000184908
												ENSG00000134107
												ENSG00000133026
												ENSG00000185236
												ENSG00000177370
												ENSG00000115170
												ENSG00000170017
												ENSG00000109519
												ENSG00000108465
												ENSG00000205189
												ENSG00000103018
												ENSG00000104824
												ENSG00000107611
												ENSG00000120742
												ENSG00000164307
												ENSG00000135424
												ENSG00000003147
												ENSG00000177885
												ENSG00000109743
												ENSG00000213658
												ENSG00000136110
												ENSG00000101665
												ENSG00000110492
												ENSG00000131446
												ENSG00000147065
												ENSG00000116984
												ENSG00000034971
												ENSG00000008441
												ENSG00000104825
												ENSG00000136999
												ENSG00000118257
												ENSG00000115252
												ENSG00000005882
												ENSG00000144285
												ENSG00000072110
												ENSG00000144891
												ENSG00000123505
												ENSG00000166825
												ENSG00000115966
												ENSG00000112062
												ENSG00000173546
												ENSG00000117151
												ENSG00000113758
												ENSG00000135720
												ENSG00000178950
												ENSG00000088256
												ENSG00000146535
												ENSG00000156052
												ENSG00000167701
												ENSG00000137947
												ENSG00000163754
												ENSG00000173801
												ENSG00000113594
												ENSG00000160285
												ENSG00000139329
												ENSG00000087245
												ENSG00000157227
												ENSG00000119711
												ENSG00000163132
												ENSG00000164615
												ENSG00000115486
												ENSG00000129596
												ENSG00000204305
												ENSG00000030304
												ENSG00000167508
												ENSG00000149557
												ENSG00000110713
												ENSG00000078674
												ENSG00000102225
												ENSG00000140992
												ENSG00000102024
												ENSG00000184500
												ENSG00000143801
												ENSG00000125384
												ENSG00000138069
												ENSG00000006451
												ENSG00000103479
												ENSG00000176393
												ENSG00000117676
												ENSG00000271503
												ENSG00000057252
												ENSG00000138385
												ENSG00000149136
												ENSG00000166900
												ENSG00000103496
												ENSG00000139531
												ENSG00000092969
												ENSG00000163513
												ENSG00000126351
												ENSG00000155090
												ENSG00000134900
												ENSG00000099622
												ENSG00000144136
												ENSG00000103769
												ENSG00000130787
												ENSG00000148498
												ENSG00000078043
												ENSG00000131016
												ENSG00000184347
												ENSG00000134569
												ENSG00000168487
												ENSG00000085377
												ENSG00000109814
												ENSG00000108064
												ENSG00000142867
												ENSG00000149452
												ENSG00000115525
												ENSG00000125966
												ENSG00000119314
												ENSG00000109819
												ENSG00000133731
												ENSG00000060491
												ENSG00000088812
												ENSG00000156709
												ENSG00000166340
												ENSG00000128585
												ENSG00000135587
												ENSG00000128285
												ENSG00000111276
												ENSG00000178726
												ENSG00000125630
												ENSG00000170745
												ENSG00000011132
												ENSG00000131788
												ENSG00000071553
												ENSG00000116044
												ENSG00000138398
												ENSG00000106331
												ENSG00000136928
												ENSG00000114737
												ENSG00000146242
												ENSG00000077274
												ENSG00000135535
												ENSG00000108262
												ENSG00000127083
												ENSG00000169504
												ENSG00000083857
												ENSG00000145632
												ENSG00000166147
												ENSG00000118640
												ENSG00000156113
												ENSG00000132589
												ENSG00000115310
												ENSG00000131981
												ENSG00000197165
												ENSG00000112715
												ENSG00000160752
												ENSG00000111725
												ENSG00000197122
												ENSG00000173692
												ENSG00000088833
												ENSG00000123159
												ENSG00000168772
												ENSG00000133083
												ENSG00000109220
												ENSG00000095739
												ENSG00000108443
												ENSG00000137575
												ENSG00000005469
												ENSG00000119718
												ENSG00000163558
												ENSG00000160145
												ENSG00000149084
												ENSG00000017797
												ENSG00000155974
												ENSG00000069345
												ENSG00000082701
												ENSG00000128656
												ENSG00000168542
												ENSG00000136960
												ENSG00000018510
												ENSG00000166862
												ENSG00000104365
												ENSG00000164692
												ENSG00000168036
												ENSG00000157216
												ENSG00000177556
												ENSG00000173208
												ENSG00000109572
												ENSG00000196628
												ENSG00000132286
												ENSG00000137496
												ENSG00000134480
												ENSG00000131437
												ENSG00000163501
												ENSG00000002587
												ENSG00000140937
												ENSG00000102554
												ENSG00000140332
												ENSG00000162552
												ENSG00000130714
												ENSG00000122863
												ENSG00000028528
												ENSG00000129351
												ENSG00000079785
												ENSG00000070010
												ENSG00000080493
												ENSG00000129682
												ENSG00000068078
												ENSG00000135605
												ENSG00000007933
												ENSG00000073050
												ENSG00000185000
												ENSG00000104435
												ENSG00000155886
												ENSG00000092068
												ENSG00000196591
												ENSG00000116741
												ENSG00000013297
												ENSG00000123595
												ENSG00000041353
												ENSG00000100151
												ENSG00000104805
												ENSG00000162434
												ENSG00000105697
												ENSG00000159082
												ENSG00000103150
												ENSG00000084731
												ENSG00000166821
												ENSG00000204262
												ENSG00000070214
												ENSG00000136856
												ENSG00000197586
												ENSG00000160179
												ENSG00000108852
												ENSG00000170955
												ENSG00000151729
												ENSG00000165553
												ENSG00000140939
												ENSG00000100485
												ENSG00000160691
												ENSG00000105619
												ENSG00000120690
												ENSG00000086991
												ENSG00000107485
												ENSG00000140521
												ENSG00000163884
												ENSG00000067064
												ENSG00000130881
												ENSG00000020129
												ENSG00000091879
												ENSG00000154188
												ENSG00000006210
												ENSG00000035928
												ENSG00000004799
												ENSG00000117586
												ENSG00000108639
												ENSG00000073921
												ENSG00000168899
												ENSG00000106245
												ENSG00000133048
												ENSG00000184557
												ENSG00000185920
												ENSG00000160282
												ENSG00000185813
												ENSG00000140943
												ENSG00000148600
												ENSG00000130558
												ENSG00000099991
												ENSG00000117592
												ENSG00000113732
												ENSG00000142910
												ENSG00000163220
												ENSG00000119396
												ENSG00000153233
												ENSG00000117298
												ENSG00000173598
												ENSG00000169242
												ENSG00000053438
												ENSG00000103056
												ENSG00000197142
												ENSG00000157168
												ENSG00000152137
												ENSG00000163817
												ENSG00000183291
												ENSG00000167157
												ENSG00000069493
												ENSG00000102316
												ENSG00000136235
												ENSG00000197405
												ENSG00000198752
												ENSG00000138796
												ENSG00000069011
												ENSG00000023572
												ENSG00000129083
												ENSG00000110887
												ENSG00000070404
												ENSG00000148384
												ENSG00000160339
												ENSG00000085265
												ENSG00000149418
												ENSG00000116266
												ENSG00000166411
												ENSG00000173198
												ENSG00000109929
												ENSG00000183072
												ENSG00000150630
												ENSG00000087470
												ENSG00000143776
												ENSG00000162188
												ENSG00000038427
												ENSG00000123453
												ENSG00000121057
												ENSG00000117385
												ENSG00000107537
												ENSG00000158480
												ENSG00000160049
												ENSG00000248099
												ENSG00000188015
												ENSG00000007952
												ENSG00000099822
												ENSG00000107937
												ENSG00000102317
												ENSG00000164442
												ENSG00000108984
												ENSG00000143321
												ENSG00000168505
												ENSG00000130957
												ENSG00000275700
												ENSG00000163539
												ENSG00000115365
												ENSG00000165030
												ENSG00000196792
												ENSG00000139372
												ENSG00000065320
												ENSG00000155252
												ENSG00000137757
												ENSG00000156076
												ENSG00000126581
												ENSG00000102606
												ENSG00000180957
												ENSG00000185559
												ENSG00000163541
												ENSG00000164022
												ENSG00000138193
												ENSG00000126778
												ENSG00000135148
												ENSG00000159840
												ENSG00000169220
												ENSG00000112237
												ENSG00000109787
												ENSG00000148834
												ENSG00000154764
												ENSG00000148082
												ENSG00000117308
												ENSG00000121064
												ENSG00000154556
												ENSG00000105370
												ENSG00000171033
												ENSG00000036672
												ENSG00000105821
												ENSG00000117408
												ENSG00000163536
												ENSG00000169903
												ENSG00000127412
												ENSG00000127743
												ENSG00000060237
												ENSG00000134313
												ENSG00000211456
												ENSG00000115866
												ENSG00000100003
												ENSG00000120708
												ENSG00000124216
												ENSG00000099940
												ENSG00000065054
												ENSG00000030110
												ENSG00000133030
												ENSG00000184271
												ENSG00000144118
												ENSG00000143546
												ENSG00000152256
												ENSG00000083444
												ENSG00000159899
												ENSG00000163956
												ENSG00000100030
												ENSG00000107968
												ENSG00000183715
												ENSG00000155660
												ENSG00000165995
												ENSG00000105127
												ENSG00000104112
												ENSG00000275302
												ENSG00000116977
												ENSG00000139970
												ENSG00000168135
												ENSG00000077380
												ENSG00000143369
												ENSG00000128524
												ENSG00000142599
												ENSG00000074695
												ENSG00000058272
												ENSG00000162512
												ENSG00000148985
												ENSG00000164251
												ENSG00000115919
												ENSG00000178814
												ENSG00000111679
												ENSG00000163531
												ENSG00000108669
												ENSG00000008256
												ENSG00000102057
												ENSG00000109452
												ENSG00000114770
												ENSG00000082397
												ENSG00000198121
												ENSG00000062038
												ENSG00000102158
												ENSG00000172349
												ENSG00000116141
												ENSG00000126217
												ENSG00000115590
												ENSG00000136717
												ENSG00000121807
												ENSG00000262406
												ENSG00000178537
												ENSG00000135862
												ENSG00000155876
												ENSG00000151247
												ENSG00000079112
												ENSG00000157869
												ENSG00000101246
												ENSG00000128641
												ENSG00000172137
												ENSG00000175354
												ENSG00000161267
												ENSG00000167461
												ENSG00000221914
												ENSG00000138760
												ENSG00000111530
												ENSG00000141086
												ENSG00000162139
												ENSG00000131370
												ENSG00000167272
												ENSG00000127947
												ENSG00000088386
												ENSG00000171631
												ENSG00000155850
												ENSG00000071242
												ENSG00000160182
												ENSG00000090539
												ENSG00000170525
												ENSG00000063245
												ENSG00000147155
												ENSG00000003402
												ENSG00000265972
												ENSG00000168385
												ENSG00000102970
												ENSG00000079999
												ENSG00000112592
												ENSG00000137198
												ENSG00000115935
												ENSG00000122692
												ENSG00000175866
												ENSG00000104325
												ENSG00000128059
												ENSG00000102962
												ENSG00000144744
												ENSG00000147416
												ENSG00000033867
												ENSG00000089116
												ENSG00000100266
												ENSG00000144648
												ENSG00000115526
												ENSG00000134910
												ENSG00000085741
												ENSG00000163785
												ENSG00000204217
												ENSG00000166908
												ENSG00000122025
												ENSG00000182446
												ENSG00000105514
												ENSG00000172348
												ENSG00000164929
												ENSG00000172469
												ENSG00000052802
												ENSG00000176463
												ENSG00000104765
												ENSG00000147168
												ENSG00000171408
												ENSG00000169045
												ENSG00000196526
												ENSG00000134285
												ENSG00000196470
												ENSG00000168209
												ENSG00000095596
												ENSG00000000971
												ENSG00000078808
												ENSG00000005020
												ENSG00000123643
												ENSG00000113946
												ENSG00000138279
												ENSG00000057019
												ENSG00000020633
												ENSG00000064655
												ENSG00000138795
												ENSG00000167315
												ENSG00000164574
												ENSG00000163932
												ENSG00000112394
												ENSG00000139209
												ENSG00000075413
												ENSG00000070388
												ENSG00000101473
												ENSG00000073737
												ENSG00000084754
												ENSG00000099864
												ENSG00000136938
												ENSG00000108039
												ENSG00000116237
												ENSG00000163788
												ENSG00000141232
												ENSG00000112232
												ENSG00000166579
												ENSG00000157551
												ENSG00000176170
												ENSG00000185973
												ENSG00000082482
												ENSG00000081320
												ENSG00000153786
												ENSG00000164300
												ENSG00000070759
												ENSG00000157554
												ENSG00000121671
												ENSG00000011566
												ENSG00000125257
												ENSG00000121940
												ENSG00000117614
												ENSG00000183048
												ENSG00000083896
												ENSG00000071564
												ENSG00000112667
												ENSG00000110195
												ENSG00000157782	COL2a1
												ENSG00000137745
												ENSG00000157881
												ENSG00000007312
												ENSG00000123496
												ENSG00000105374
												ENSG00000077235
												ENSG00000143190
												ENSG00000070778
												ENSG00000087074
												ENSG00000104921
												ENSG00000129636
												ENSG00000115993
												ENSG00000124256
												ENSG00000136859
												ENSG00000164850
												ENSG00000115598
												ENSG00000138166
												ENSG00000103175
												ENSG00000166619
												ENSG00000165795
												ENSG00000138735
												ENSG00000198836
												ENSG00000117280
												ENSG00000136868
												ENSG00000114423
												ENSG00000113790
												ENSG00000130529
												ENSG00000101187
												ENSG00000183032
												ENSG00000138029
												ENSG00000171476
												ENSG00000010379
												ENSG00000162645
												ENSG00000117984
												ENSG00000066933
												ENSG00000196338
												ENSG00000186790
												ENSG00000127314
												ENSG00000168906
												ENSG00000151846
												ENSG00000149923
												ENSG00000127616
												ENSG00000158258
												ENSG00000137573
												ENSG00000012660
												ENSG00000169738
												ENSG00000106565
												ENSG00000132122
												ENSG00000103591
												ENSG00000136261
												ENSG00000053371
												ENSG00000117791
												ENSG00000149260
												ENSG00000137075
												ENSG00000134072
												ENSG00000103196
												ENSG00000050165
												ENSG00000099834
												ENSG00000197930
												ENSG00000166833
												ENSG00000124356
												ENSG00000143156
												ENSG00000160191
												ENSG00000152291
												ENSG00000127946
												ENSG00000100354
												ENSG00000046653
												ENSG00000103528
												ENSG00000078098
												ENSG00000103966
												ENSG00000135740
												ENSG00000042317
												ENSG00000144712
												ENSG00000149428
												ENSG00000173230
												ENSG00000013016
												ENSG00000198961
												ENSG00000103502
												ENSG00000182326
												ENSG00000108474
												ENSG00000113387
												ENSG00000162407
												ENSG00000168439
												ENSG00000130643
												ENSG00000167258
												ENSG00000115446
												ENSG00000125746
												ENSG00000058085
												ENSG00000132471
												ENSG00000170917
												ENSG00000065243
												ENSG00000138028
												ENSG00000169245
												ENSG00000139496
												ENSG00000156304
												ENSG00000166257
												ENSG00000076924
												ENSG00000160113
												ENSG00000168216
												ENSG00000129757
												ENSG00000099194
												ENSG00000026103
												ENSG00000141934
												ENSG00000088179
												ENSG00000133265
												ENSG00000127914
												ENSG00000169718
												ENSG00000115652
												ENSG00000052126
												ENSG00000106052
												ENSG00000076258
												ENSG00000089820
												ENSG00000175470
												ENSG00000153993
												ENSG00000171302
												ENSG00000085224
												ENSG00000116198
												ENSG00000172061
												ENSG00000042445
												ENSG00000142864
												ENSG00000101199
												ENSG00000143337
												ENSG00000168461
												ENSG00000099250
												ENSG00000102871
												ENSG00000138755
												ENSG00000100211
												ENSG00000132612
												ENSG00000143851
												ENSG00000136874
												ENSG00000091428
												ENSG00000180104
												ENSG00000108231
												ENSG00000123892
												ENSG00000188338
												ENSG00000120798
												ENSG00000099800
												ENSG00000170075
												ENSG00000166503
												ENSG00000109061
												ENSG00000136560
												ENSG00000185338
												ENSG00000152457
												ENSG00000141447
												ENSG00000174738
												ENSG00000137074
												ENSG00000143376
												ENSG00000205336
												ENSG00000153048
												ENSG00000166200
												ENSG00000172346
												ENSG00000173726
												ENSG00000184254
												ENSG00000136827
												ENSG00000175573
												ENSG00000178719
												ENSG00000170854
												ENSG00000166128
												ENSG00000168734
												ENSG00000061337
												ENSG00000020426
												ENSG00000104290
												ENSG00000221955
												ENSG00000173698
												ENSG00000170606
												ENSG00000117153
												ENSG00000242550
												ENSG00000171246
												ENSG00000060709
												ENSG00000116132
												ENSG00000182324
												ENSG00000136011
												ENSG00000164930
												ENSG00000104643
												ENSG00000141401
												ENSG00000072041
												ENSG00000108179
												ENSG00000196361
												ENSG00000198081
												ENSG00000006744
												ENSG00000124535
												ENSG00000196743
												ENSG00000169136
												ENSG00000175073
												ENSG00000101443
												ENSG00000169116
												ENSG00000198797
												ENSG00000230989
												ENSG00000196923
												ENSG00000198074
												ENSG00000115661
												ENSG00000143952
												ENSG00000113249
												ENSG00000102230
												ENSG00000025423
												ENSG00000092203
												ENSG00000160551
												ENSG00000205213
												ENSG00000162545
												ENSG00000067836
												ENSG00000126602
												ENSG00000167977
												ENSG00000074071
												ENSG00000131634
												ENSG00000103260
												ENSG00000113312
												ENSG00000152700
												ENSG00000037749
												ENSG00000171962
												ENSG00000177731
												ENSG00000170222
												ENSG00000108839
												ENSG00000108590
												ENSG00000127774
												ENSG00000070366
												ENSG00000132376
												ENSG00000141252
												ENSG00000109079
												ENSG00000004139
												ENSG00000170836
												ENSG00000141378
												ENSG00000108406
												ENSG00000108389
												ENSG00000213246
												ENSG00000011143
												ENSG00000141198
												ENSG00000121067
												ENSG00000277258
												ENSG00000108344
												ENSG00000171401
												ENSG00000168256
												ENSG00000068120
												ENSG00000108828
												ENSG00000161654
												ENSG00000184922
												ENSG00000198265
												ENSG00000170412
												ENSG00000108479
												ENSG00000141574
												ENSG00000169139
												ENSG00000100038
												ENSG00000169635
												ENSG00000099899
												ENSG00000175166
												ENSG00000182580
												ENSG00000145012
												ENSG00000127252
												ENSG00000065534
												ENSG00000176142
												ENSG00000181722
												ENSG00000163611
												ENSG00000128645
												ENSG00000081154
												ENSG00000138468
												ENSG00000114021
												ENSG00000182240
												ENSG00000185808
												ENSG00000142166
												ENSG00000198862
												ENSG00000163320
												ENSG00000132952
												ENSG00000106305
												ENSG00000157954
												ENSG00000106290
												ENSG00000146826
												ENSG00000106330
												ENSG00000106327
												ENSG00000106609
												ENSG00000169902
												ENSG00000239789
												ENSG00000139722
												ENSG00000204856
												ENSG00000089053
												ENSG00000176871
												ENSG00000110917
												ENSG00000139433
												ENSG00000022840
												ENSG00000100109
												ENSG00000128294
												ENSG00000072609
												ENSG00000136003
												ENSG00000171100
												ENSG00000170581
												ENSG00000111540
												ENSG00000132024
												ENSG00000104907
												ENSG00000179271
												ENSG00000179115
												ENSG00000095059
												ENSG00000115084
												ENSG00000170382
												ENSG00000143842
												ENSG00000133063
												ENSG00000116679
												ENSG00000120333
												ENSG00000075945
												ENSG00000143196
												ENSG00000143162
												ENSG00000143183
												ENSG00000143252
												ENSG00000171786
												ENSG00000162736
												ENSG00000035687
												ENSG00000121644
												ENSG00000162851
												ENSG00000182827
												ENSG00000196187
												ENSG00000143771
												ENSG00000143502
												ENSG00000136643
												ENSG00000143499
												ENSG00000076356
												ENSG00000118200
												ENSG00000198189
												ENSG00000163319
												ENSG00000198301
												ENSG00000163743
												ENSG00000132466
												ENSG00000163453
												ENSG00000078140
												ENSG00000109680
												ENSG00000087269
												ENSG00000133422
												ENSG00000100029
												ENSG00000100263
												ENSG00000122678
												ENSG00000106631
												ENSG00000122515
												ENSG00000136274
												ENSG00000115946
												ENSG00000138071
												ENSG00000169764
												ENSG00000138286
												ENSG00000151093
												ENSG00000100519
												ENSG00000073712
												ENSG00000198805
												ENSG00000092330
												ENSG00000157379
												ENSG00000196199
												ENSG00000132953
												ENSG00000102547
												ENSG00000123178
												ENSG00000136161
												ENSG00000134873
												ENSG00000122359
												ENSG00000133678
												ENSG00000163947
												ENSG00000062650
												ENSG00000165678
												ENSG00000085872
												ENSG00000099330
												ENSG00000130309
												ENSG00000130475
												ENSG00000105701
												ENSG00000006016
												ENSG00000105671
												ENSG00000129933
												ENSG00000167491
												ENSG00000168556
												ENSG00000168538
												ENSG00000168310
												ENSG00000104213
												ENSG00000104723
												ENSG00000133863
												ENSG00000147475
												ENSG00000147548
												ENSG00000168615
												ENSG00000102738
												ENSG00000114316
												ENSG00000130177
												ENSG00000187498
												ENSG00000134884
												ENSG00000038002
												ENSG00000124279
												ENSG00000124275
												ENSG00000135070
												ENSG00000169223
												ENSG00000087206
												ENSG00000130222
												ENSG00000106809
												ENSG00000172201
												ENSG00000111859
												ENSG00000124588
												ENSG00000021355
												ENSG00000112699
												ENSG00000112293
												ENSG00000112312
												ENSG00000152904
												ENSG00000148429
												ENSG00000152465
												ENSG00000148481
												ENSG00000166377
												ENSG00000060069
												ENSG00000164244
												ENSG00000168938
												ENSG00000205302
												ENSG00000166510
												ENSG00000101654
												ENSG00000128789
												ENSG00000101624
												ENSG00000081923
												ENSG00000134440
												ENSG00000070814
												ENSG00000131507
												ENSG00000187678
												ENSG00000133706
												ENSG00000113119
												ENSG00000120725
												ENSG00000170476
												ENSG00000153037
												ENSG00000031003
												ENSG00000163161
												ENSG00000152214
												ENSG00000141424
												ENSG00000153339
												ENSG00000134755
												ENSG00000141452
												ENSG00000101557
												ENSG00000079134
												ENSG00000103042
												ENSG00000103037
												ENSG00000102996
												ENSG00000164168
												ENSG00000168701
												ENSG00000159713
												ENSG00000167261
												ENSG00000140829
												ENSG00000140830
												ENSG00000135763
												ENSG00000143641
												ENSG00000143643
												ENSG00000107581
												ENSG00000097033
												ENSG00000117174
												ENSG00000215712
												ENSG00000112110
												ENSG00000146476
												ENSG00000026297
												ENSG00000186340
												ENSG00000186625
												ENSG00000135604
												ENSG00000108106
												ENSG00000187116
												ENSG00000239961
												ENSG00000167614
												ENSG00000012061
												ENSG00000125755
												ENSG00000104941
												ENSG00000011478
												ENSG00000104853
												ENSG00000105755
												ENSG00000105722
												ENSG00000090006
												ENSG00000167642
												ENSG00000105379
												ENSG00000086967
												ENSG00000126456
												ENSG00000105538
												ENSG00000112378
												ENSG00000104067
												ENSG00000131873
												ENSG00000135525
												ENSG00000183655
												ENSG00000170776
												ENSG00000166716
												ENSG00000140522
												ENSG00000140526
												ENSG00000214575
												ENSG00000064726
												ENSG00000086666
												ENSG00000166575
												ENSG00000074266
												ENSG00000137504
												ENSG00000137507
												ENSG00000110203
												ENSG00000110200
												ENSG00000110696
												ENSG00000133789
												ENSG00000175348
												ENSG00000004779
												ENSG00000103365
												ENSG00000169180
												ENSG00000176476
												ENSG00000174943
												ENSG00000103485
												ENSG00000151929
												ENSG00000167191
												ENSG00000165660
												ENSG00000148832
												ENSG00000142089
												ENSG00000185201
												ENSG00000131626
												ENSG00000172543
												ENSG00000149809
												ENSG00000168067
												ENSG00000173486
												ENSG00000089597
												ENSG00000149503
												ENSG00000124920
												ENSG00000110104
												ENSG00000166902
												ENSG00000110031
												ENSG00000124383
												ENSG00000130829
												ENSG00000184343
												ENSG00000196924
												ENSG00000102178
												ENSG00000106993
												ENSG00000107020
												ENSG00000120215
												ENSG00000107372
												ENSG00000198887
												ENSG00000166136
												ENSG00000107821
												ENSG00000148840
												ENSG00000148842
												ENSG00000138172
												ENSG00000107960
												ENSG00000198682
												ENSG00000155962
												ENSG00000204568
												ENSG00000213722
												ENSG00000204421
												ENSG00000237441
												ENSG00000124767
												ENSG00000160190
												ENSG00000160199
												ENSG00000160216
												ENSG00000184787
												ENSG00000183570
												ENSG00000122873
												ENSG00000111885
												ENSG00000180817
												ENSG00000138303
												ENSG00000148719
												ENSG00000135596
												ENSG00000113391
												ENSG00000145685
												ENSG00000049860
												ENSG00000171617
												ENSG00000145740
												ENSG00000134061
												ENSG00000113597
												ENSG00000113593
												ENSG00000113638
												ENSG00000082068
												ENSG00000164190
												ENSG00000145604
												ENSG00000113460
												ENSG00000113456
												ENSG00000039560
												ENSG00000111057
												ENSG00000184672
												ENSG00000008952
												ENSG00000154310
												ENSG00000104442
												ENSG00000136521
												ENSG00000078070
												ENSG00000138688
												ENSG00000164070
												ENSG00000120697
												ENSG00000133101
[truncated: 1,902 more rows]

## Sheet: SD3
	Category	Term	Count	%	PValue	Genes	List Total	Pop Hits	Pop Total	Fold Enrichment	Bonferroni	Benjamini	FDR
	Annotation Cluster 1	Enrichment Score: 23.696219585913138
	GOTERM_CC_ALL	GO:0005634~nucleus	193	62.2581	2.96043e-37	ENSG00000120948, ENSG00000071539, ENSG00000166337, ENSG00000147536, ENSG00000104447, ENSG00000130726, ENSG00000102384, ENSG00000184445, ENSG00000100479, ENSG00000163468, ENSG00000138376, ENSG00000128708, ENSG00000113456, ENSG00000075914, ENSG00000100142, ENSG00000159788, ENSG00000147140, ENSG00000143157, ENSG00000146278, ENSG00000148400, ENSG00000087586, ENSG00000187741, ENSG00000166451, ENSG0000…	280	5077	15908	2.15977	9.59178e-35	9.59178e-35	4.00242e-34
	SP_PIR_KEYWORDS	nucleus	172	55.4839	3.75439e-37	ENSG00000120948, ENSG00000096063, ENSG00000112667, ENSG00000185480, ENSG00000166337, ENSG00000069667, ENSG00000077312, ENSG00000149929, ENSG00000147536, ENSG00000104447, ENSG00000179041, ENSG00000167670, ENSG00000175197, ENSG00000130726, ENSG00000111581, ENSG00000174371, ENSG00000121621, ENSG00000102384, ENSG00000152253, ENSG00000182551, ENSG00000184445, ENSG00000101057, ENSG00000100479, ENSG0000…	310	4283	19235	2.49179	1.17888e-34	1.17888e-34	5.05189e-34
	GOTERM_CC_ALL	GO:0044424~intracellular part	264	85.1613	3.04842e-29	ENSG00000120948, ENSG00000159063, ENSG00000166337, ENSG00000071539, ENSG00000087074, ENSG00000166333, ENSG00000104447, ENSG00000147536, ENSG00000130726, ENSG00000102384, ENSG00000184445, ENSG00000100479, ENSG00000163468, ENSG00000138376, ENSG00000128708, ENSG00000113456, ENSG00000075914, ENSG00000134222, ENSG00000130640, ENSG00000106268, ENSG00000100142, ENSG00000159788, ENSG00000147140, ENSG0000…	280	10624	15908	1.4118	9.87687e-27	3.29229e-27	4.12138e-26
	GOTERM_CC_ALL	GO:0005622~intracellular	266	85.8065	1.45519e-27	ENSG00000120948, ENSG00000159063, ENSG00000166337, ENSG00000071539, ENSG00000087074, ENSG00000166333, ENSG00000104447, ENSG00000147536, ENSG00000130726, ENSG00000102384, ENSG00000184445, ENSG00000100479, ENSG00000163468, ENSG00000138376, ENSG00000128708, ENSG00000113456, ENSG00000075914, ENSG00000134222, ENSG00000130640, ENSG00000106268, ENSG00000100142, ENSG00000159788, ENSG00000147140, ENSG0000…	280	10995	15908	1.3745	4.71482e-25	1.1787e-25	1.96738e-24
	GOTERM_CC_ALL	GO:0043229~intracellular organelle	239	77.0968	1.27713e-25	ENSG00000120948, ENSG00000159063, ENSG00000071539, ENSG00000166337, ENSG00000087074, ENSG00000166333, ENSG00000147536, ENSG00000104447, ENSG00000130726, ENSG00000102384, ENSG00000184445, ENSG00000100479, ENSG00000163468, ENSG00000138376, ENSG00000128708, ENSG00000113456, ENSG00000075914, ENSG00000134222, ENSG00000130640, ENSG00000100142, ENSG00000159788, ENSG00000147140, ENSG00000143157, ENSG0000…	280	8977	15908	1.5126	4.13789e-23	5.91127e-24	1.72664e-22
	GOTERM_CC_ALL	GO:0043226~organelle	239	77.0968	1.64142e-25	ENSG00000120948, ENSG00000159063, ENSG00000071539, ENSG00000166337, ENSG00000087074, ENSG00000166333, ENSG00000147536, ENSG00000104447, ENSG00000130726, ENSG00000102384, ENSG00000184445, ENSG00000100479, ENSG00000163468, ENSG00000138376, ENSG00000128708, ENSG00000113456, ENSG00000075914, ENSG00000134222, ENSG00000130640, ENSG00000100142, ENSG00000159788, ENSG00000147140, ENSG00000143157, ENSG0000…	280	8989	15908	1.51058	5.31821e-23	6.64776e-24	2.21916e-22
	GOTERM_CC_ALL	GO:0043231~intracellular membrane-bounded organelle	220	70.9677	5.66107e-23	ENSG00000120948, ENSG00000159063, ENSG00000071539, ENSG00000166337, ENSG00000087074, ENSG00000147536, ENSG00000104447, ENSG00000130726, ENSG00000102384, ENSG00000184445, ENSG00000100479, ENSG00000163468, ENSG00000138376, ENSG00000128708, ENSG00000113456, ENSG00000075914, ENSG00000100142, ENSG00000159788, ENSG00000147140, ENSG00000143157, ENSG00000146278, ENSG00000087586, ENSG00000148400, ENSG0000…	280	7982	15908	1.56592	1.83419e-20	1.66744e-21	7.65363e-20	YELLOW MODULE
	GOTERM_CC_ALL	GO:0043227~membrane-bounded organelle	220	70.9677	6.5211e-23	ENSG00000120948, ENSG00000159063, ENSG00000071539, ENSG00000166337, ENSG00000087074, ENSG00000147536, ENSG00000104447, ENSG00000130726, ENSG00000102384, ENSG00000184445, ENSG00000100479, ENSG00000163468, ENSG00000138376, ENSG00000128708, ENSG00000113456, ENSG00000075914, ENSG00000100142, ENSG00000159788, ENSG00000147140, ENSG00000143157, ENSG00000146278, ENSG00000087586, ENSG00000148400, ENSG0000…	280	7989	15908	1.56454	2.11284e-20	1.7607e-21	8.81637e-20
	GOTERM_CC_ALL	GO:0044464~cell part	279	90	5.2991e-08	ENSG00000120948, ENSG00000159063, ENSG00000166337, ENSG00000071539, ENSG00000087074, ENSG00000166333, ENSG00000118600, ENSG00000104447, ENSG00000147536, ENSG00000089057, ENSG00000130726, ENSG00000102384, ENSG00000184445, ENSG00000100479, ENSG00000163468, ENSG00000138376, ENSG00000128708, ENSG00000113456, ENSG00000075914, ENSG00000134222, ENSG00000130640, ENSG00000106268, ENSG00000100142, ENSG0000…	280	14826	15908	1.06915	1.71689e-05	4.90545e-07	7.16425e-05
	GOTERM_CC_ALL	GO:0005623~cell	279	90	5.39561e-08	ENSG00000120948, ENSG00000159063, ENSG00000166337, ENSG00000071539, ENSG00000087074, ENSG00000166333, ENSG00000118600, ENSG00000104447, ENSG00000147536, ENSG00000089057, ENSG00000130726, ENSG00000102384, ENSG00000184445, ENSG00000100479, ENSG00000163468, ENSG00000138376, ENSG00000128708, ENSG00000113456, ENSG00000075914, ENSG00000134222, ENSG00000130640, ENSG00000106268, ENSG00000100142, ENSG0000…	280	14827	15908	1.06908	1.74816e-05	4.85605e-07	7.29473e-05
	Annotation Cluster 2	Enrichment Score: 20.857049531943215
	Category	Term	Count	%	PValue	Genes	List Total	Pop Hits	Pop Total	Fold Enrichment	Bonferroni	Benjamini	FDR
	GOTERM_CC_ALL	GO:0044428~nuclear part	108	34.8387	6.4519e-32	ENSG00000120948, ENSG00000166337, ENSG00000077312, ENSG00000179041, ENSG00000130726, ENSG00000167670, ENSG00000111581, ENSG00000135446, ENSG00000100479, ENSG00000100401, ENSG00000138376, ENSG00000075914, ENSG00000134690, ENSG00000100142, ENSG00000159788, ENSG00000125450, ENSG00000112312, ENSG00000139343, ENSG00000170734, ENSG00000100749, ENSG00000149503, ENSG00000157212, ENSG00000104824, ENSG0000…	280	1822	15908	3.3677	2.09042e-29	1.04521e-29	8.72281e-29
	GOTERM_CC_ALL	GO:0044422~organelle part	158	50.9677	6.05133e-26	ENSG00000120948, ENSG00000159063, ENSG00000166337, ENSG00000166333, ENSG00000183020, ENSG00000077312, ENSG00000182253, ENSG00000179041, ENSG00000167670, ENSG00000130726, ENSG00000111581, ENSG00000102384, ENSG00000121621, ENSG00000152253, ENSG00000184445, ENSG00000135446, ENSG00000100479, ENSG00000100401, ENSG00000138376, ENSG00000112742, ENSG00000075914, ENSG00000134222, ENSG00000163808, ENSG0000…	280	4251	15908	2.11166	1.96063e-23	3.92126e-24	8.18125e-23
	GOTERM_CC_ALL	GO:0044446~intracellular organelle part	157	50.6452	1.08096e-25	ENSG00000120948, ENSG00000159063, ENSG00000166337, ENSG00000166333, ENSG00000183020, ENSG00000077312, ENSG00000182253, ENSG00000179041, ENSG00000167670, ENSG00000130726, ENSG00000111581, ENSG00000102384, ENSG00000121621, ENSG00000152253, ENSG00000184445, ENSG00000135446, ENSG00000100479, ENSG00000100401, ENSG00000138376, ENSG00000112742, ENSG00000075914, ENSG00000134222, ENSG00000163808, ENSG0000…	280	4225	15908	2.11121	3.50232e-23	5.8372e-24	1.46144e-22
	GOTERM_CC_FAT	GO:0005654~nucleoplasm	65	20.9677	8.77981e-24	ENSG00000100823, ENSG00000105173, ENSG00000166337, ENSG00000175792, ENSG00000143799, ENSG00000130726, ENSG00000129173, ENSG00000146143, ENSG00000111445, ENSG00000136450, ENSG00000065328, ENSG00000135446, ENSG00000145386, ENSG00000100479, ENSG00000014138, ENSG00000136518, ENSG00000162227, ENSG00000114026, ENSG00000100142, ENSG00000082014, ENSG00000076003, ENSG00000091651, ENSG00000166483, ENSG0000…	224	882	12782	4.20529	2.68662e-21	1.34331e-21	1.17679e-20
	GOTERM_CC_ALL	GO:0005654~nucleoplasm	65	20.9677	4.65194e-23	ENSG00000100823, ENSG00000105173, ENSG00000166337, ENSG00000175792, ENSG00000143799, ENSG00000130726, ENSG00000129173, ENSG00000146143, ENSG00000111445, ENSG00000136450, ENSG00000065328, ENSG00000135446, ENSG00000145386, ENSG00000100479, ENSG00000014138, ENSG00000136518, ENSG00000162227, ENSG00000114026, ENSG00000100142, ENSG00000082014, ENSG00000076003, ENSG00000091651, ENSG00000166483, ENSG0000…	280	882	15908	4.18699	1.50723e-20	1.50723e-21	6.28931e-20
	GOTERM_CC_FAT	GO:0031981~nuclear lumen	82	26.4516	4.85824e-23	ENSG00000120948, ENSG00000142731, ENSG00000100823, ENSG00000105173, ENSG00000117724, ENSG00000172336, ENSG00000166337, ENSG00000175792, ENSG00000143799, ENSG00000179041, ENSG00000130726, ENSG00000129173, ENSG00000146143, ENSG00000111445, ENSG00000136450, ENSG00000065328, ENSG00000135446, ENSG00000145386, ENSG00000100479, ENSG00000075914, ENSG00000136518, ENSG00000014138, ENSG00000162227, ENSG0000…	224	1450	12782	3.22698	1.48662e-20	4.9554e-21	6.51168e-20
	GOTERM_CC_ALL	GO:0031981~nuclear lumen	82	26.4516	5.32417e-22	ENSG00000120948, ENSG00000142731, ENSG00000100823, ENSG00000105173, ENSG00000117724, ENSG00000172336, ENSG00000166337, ENSG00000175792, ENSG00000143799, ENSG00000179041, ENSG00000130726, ENSG00000129173, ENSG00000146143, ENSG00000111445, ENSG00000136450, ENSG00000065328, ENSG00000135446, ENSG00000145386, ENSG00000100479, ENSG00000075914, ENSG00000136518, ENSG00000014138, ENSG00000162227, ENSG0000…	280	1450	15908	3.21295	1.72503e-19	1.23216e-20	7.19815e-19
	GOTERM_CC_FAT	GO:0070013~intracellular organelle lumen	86	27.7419	8.2324e-20	ENSG00000142731, ENSG00000120948, ENSG00000100823, ENSG00000105173, ENSG00000117724, ENSG00000172336, ENSG00000166337, ENSG00000175792, ENSG00000143799, ENSG00000179041, ENSG00000130726, ENSG00000129173, ENSG00000146143, ENSG00000111445, ENSG00000136450, ENSG00000065328, ENSG00000135446, ENSG00000145386, ENSG00000100479, ENSG00000075914, ENSG00000136518, ENSG00000014138, ENSG00000172340, ENSG0000…	224	1779	12782	2.7585	2.51911e-17	3.14889e-18	1.10342e-16
	GOTERM_CC_ALL	GO:0032991~macromolecular complex	122	39.3548	1.10856e-19	ENSG00000166337, ENSG00000166333, ENSG00000183020, ENSG00000077312, ENSG00000073711, ENSG00000182253, ENSG00000167670, ENSG00000111581, ENSG00000121621, ENSG00000152253, ENSG00000135446, ENSG00000184445, ENSG00000100401, ENSG00000163468, ENSG00000138376, ENSG00000075914, ENSG00000163808, ENSG00000130640, ENSG00000134690, ENSG00000100142, ENSG00000125450, ENSG00000186185, ENSG00000166451, ENSG0000…	280	3155	15908	2.19694	3.59172e-17	1.9954e-18	1.49874e-16
	GOTERM_CC_FAT	GO:0031974~membrane-enclosed lumen	87	28.0645	3.26659e-19	ENSG00000142731, ENSG00000120948, ENSG00000100823, ENSG00000105173, ENSG00000117724, ENSG00000172336, ENSG00000166337, ENSG00000175792, ENSG00000143799, ENSG00000179041, ENSG00000130726, ENSG00000129173, ENSG00000146143, ENSG00000111445, ENSG00000136450, ENSG00000065328, ENSG00000135446, ENSG00000145386, ENSG00000100479, ENSG00000075914, ENSG00000136518, ENSG00000014138, ENSG00000172340, ENSG0000…	224	1856	12782	2.6748	9.99577e-17	9.99577e-18	4.37833e-16
	GOTERM_CC_FAT	GO:0043233~organelle lumen	86	27.7419	3.56254e-19	ENSG00000142731, ENSG00000120948, ENSG00000100823, ENSG00000105173, ENSG00000117724, ENSG00000172336, ENSG00000166337, ENSG00000175792, ENSG00000143799, ENSG00000179041, ENSG00000130726, ENSG00000129173, ENSG00000146143, ENSG00000111445, ENSG00000136450, ENSG00000065328, ENSG00000135446, ENSG00000145386, ENSG00000100479, ENSG00000075914, ENSG00000136518, ENSG00000014138, ENSG00000172340, ENSG0000…	224	1820	12782	2.69636	1.09014e-16	9.91035e-18	4.77501e-16
	GOTERM_CC_ALL	GO:0070013~intracellular organelle lumen	86	27.7419	8.73171e-19	ENSG00000142731, ENSG00000120948, ENSG00000100823, ENSG00000105173, ENSG00000117724, ENSG00000172336, ENSG00000166337, ENSG00000175792, ENSG00000143799, ENSG00000179041, ENSG00000130726, ENSG00000129173, ENSG00000146143, ENSG00000111445, ENSG00000136450, ENSG00000065328, ENSG00000135446, ENSG00000145386, ENSG00000100479, ENSG00000075914, ENSG00000136518, ENSG00000014138, ENSG00000172340, ENSG0000…	280	1779	15908	2.7465	2.82907e-16	1.41454e-17	1.18051e-15
	GOTERM_CC_ALL	GO:0031974~membrane-enclosed lumen	87	28.0645	3.45765e-18	ENSG00000142731, ENSG00000120948, ENSG00000100823, ENSG00000105173, ENSG00000117724, ENSG00000172336, ENSG00000166337, ENSG00000175792, ENSG00000143799, ENSG00000179041, ENSG00000130726, ENSG00000129173, ENSG00000146143, ENSG00000111445, ENSG00000136450, ENSG00000065328, ENSG00000135446, ENSG00000145386, ENSG00000100479, ENSG00000075914, ENSG00000136518, ENSG00000014138, ENSG00000172340, ENSG0000…	280	1856	15908	2.66317	1.12028e-15	5.33465e-17	4.67465e-15
	GOTERM_CC_ALL	GO:0043233~organelle lumen	86	27.7419	3.59706e-18	ENSG00000142731, ENSG00000120948, ENSG00000100823, ENSG00000105173, ENSG00000117724, ENSG00000172336, ENSG00000166337, ENSG00000175792, ENSG00000143799, ENSG00000179041, ENSG00000130726, ENSG00000129173, ENSG00000146143, ENSG00000111445, ENSG00000136450, ENSG00000065328, ENSG00000135446, ENSG00000145386, ENSG00000100479, ENSG00000075914, ENSG00000136518, ENSG00000014138, ENSG00000172340, ENSG0000…	280	1820	15908	2.68463	1.16545e-15	5.29749e-17	4.86314e-15
	GOTERM_CC_ALL	GO:0043234~protein complex	100	32.2581	2.71076e-15	ENSG00000166337, ENSG00000166333, ENSG00000183020, ENSG00000073711, ENSG00000182253, ENSG00000167670, ENSG00000111581, ENSG00000121621, ENSG00000152253, ENSG00000135446, ENSG00000184445, ENSG00000163468, ENSG00000100401, ENSG00000138376, ENSG00000075914, ENSG00000163808, ENSG00000130640, ENSG00000134690, ENSG00000100142, ENSG00000125450, ENSG00000186185, ENSG00000166451, ENSG00000126953, ENSG0000…	280	2588	15908	2.1953	8.63309e-13	3.19744e-14	3.59712e-12
	Annotation Cluster 3	Enrichment Score: 20.708386895177537
	Category	Term	Count	%	PValue	Genes	List Total	Pop Hits	Pop Total	Fold Enrichment	Bonferroni	Benjamini	FDR
	GOTERM_BP_ALL	GO:0007049~cell cycle	91	29.3548	5.18063e-46	ENSG00000120948, ENSG00000105173, ENSG00000117724, ENSG00000168078, ENSG00000071539, ENSG00000070808, ENSG00000115241, ENSG00000175792, ENSG00000087074, ENSG00000166333, ENSG00000131462, ENSG00000149636, ENSG00000100632, ENSG00000196230, ENSG00000179041, ENSG00000167670, ENSG00000175197, ENSG00000129173, ENSG00000174371, ENSG00000121621, ENSG00000152253, ENSG00000076382, ENSG00000164109, ENSG0000…	277	776	14116	5.97601	9.09719e-43	9.09719e-43	8.77182e-43
	GOTERM_BP_FAT	GO:0007049~cell cycle	91	29.3548	2.81165e-45	ENSG00000120948, ENSG00000105173, ENSG00000117724, ENSG00000168078, ENSG00000071539, ENSG00000070808, ENSG00000115241, ENSG00000175792, ENSG00000087074, ENSG00000166333, ENSG00000131462, ENSG00000149636, ENSG00000100632, ENSG00000196230, ENSG00000179041, ENSG00000167670, ENSG00000175197, ENSG00000129173, ENSG00000174371, ENSG00000121621, ENSG00000152253, ENSG00000076382, ENSG00000164109, ENSG0000…	272	776	13528	5.83236	4.57456e-42	4.57456e-42	4.71758e-42
	GOTERM_BP_ALL	GO:0022403~cell cycle phase	66	21.2903	9.78387e-41	ENSG00000120948, ENSG00000105173, ENSG00000117724, ENSG00000168078, ENSG00000070808, ENSG00000071539, ENSG00000175792, ENSG00000131462, ENSG00000149636, ENSG00000196230, ENSG00000179041, ENSG00000174371, ENSG00000121621, ENSG00000152253, ENSG00000076382, ENSG00000164109, ENSG00000184445, ENSG00000135446, ENSG00000145386, ENSG00000101773, ENSG00000113456, ENSG00000112742, ENSG00000163808, ENSG0000…	277	414	14116	8.1241	1.71805e-37	8.59024e-38	1.6566e-37
	GOTERM_BP_FAT	GO:0022403~cell cycle phase	66	21.2903	3.63641e-40	ENSG00000120948, ENSG00000105173, ENSG00000117724, ENSG00000168078, ENSG00000070808, ENSG00000071539, ENSG00000175792, ENSG00000131462, ENSG00000149636, ENSG00000196230, ENSG00000179041, ENSG00000174371, ENSG00000121621, ENSG00000152253, ENSG00000076382, ENSG00000164109, ENSG00000184445, ENSG00000135446, ENSG00000145386, ENSG00000101773, ENSG00000113456, ENSG00000112742, ENSG00000163808, ENSG0000…	272	414	13528	7.92882	5.91644e-37	2.95822e-37	6.10142e-37
	GOTERM_BP_ALL	GO:0022402~cell cycle process	73	23.5484	5.49554e-39	ENSG00000120948, ENSG00000105173, ENSG00000117724, ENSG00000168078, ENSG00000070808, ENSG00000071539, ENSG00000175792, ENSG00000087074, ENSG00000115241, ENSG00000166333, ENSG00000131462, ENSG00000149636, ENSG00000196230, ENSG00000179041, ENSG00000175197, ENSG00000174371, ENSG00000121621, ENSG00000152253, ENSG00000076382, ENSG00000164109, ENSG00000135446, ENSG00000184445, ENSG00000145386, ENSG0000…	277	565	14116	6.58425	9.65017e-36	3.21672e-36	9.30502e-36
	GOTERM_BP_FAT	GO:0022402~cell cycle process	73	23.5484	2.24404e-38	ENSG00000120948, ENSG00000105173, ENSG00000117724, ENSG00000168078, ENSG00000070808, ENSG00000071539, ENSG00000175792, ENSG00000087074, ENSG00000115241, ENSG00000166333, ENSG00000131462, ENSG00000149636, ENSG00000196230, ENSG00000179041, ENSG00000175197, ENSG00000174371, ENSG00000121621, ENSG00000152253, ENSG00000076382, ENSG00000164109, ENSG00000135446, ENSG00000184445, ENSG00000145386, ENSG0000…	272	565	13528	6.42598	3.65106e-35	1.21702e-35	3.76521e-35
	SP_PIR_KEYWORDS	cell cycle	59	19.0323	4.58845e-35	ENSG00000105173, ENSG00000117724, ENSG00000175792, ENSG00000149636, ENSG00000100632, ENSG00000175197, ENSG00000167670, ENSG00000129173, ENSG00000152253, ENSG00000076382, ENSG00000164109, ENSG00000184445, ENSG00000135446, ENSG00000145386, ENSG00000142945, ENSG00000134690, ENSG00000076003, ENSG00000166483, ENSG00000112312, ENSG00000087586, ENSG00000073111, ENSG00000105325, ENSG00000101945, ENSG0000…	310	461	19235	7.94112	1.44077e-32	7.20387e-33	6.17419e-32
	GOTERM_BP_ALL	GO:0000279~M phase	55	17.7419	1.00174e-34	ENSG00000120948, ENSG00000117724, ENSG00000168078, ENSG00000071539, ENSG00000175792, ENSG00000131462, ENSG00000149636, ENSG00000196230, ENSG00000179041, ENSG00000174371, ENSG00000121621, ENSG00000152253, ENSG00000076382, ENSG00000164109, ENSG00000184445, ENSG00000145386, ENSG00000113456, ENSG00000112742, ENSG00000163808, ENSG00000142945, ENSG00000134690, ENSG00000166483, ENSG00000087586, ENSG0000…	277	329	14116	8.5192	1.75905e-31	4.39763e-32	1.69614e-31
	GOTERM_BP_FAT	GO:0000279~M phase	55	17.7419	3.04799e-34	ENSG00000120948, ENSG00000117724, ENSG00000168078, ENSG00000071539, ENSG00000175792, ENSG00000131462, ENSG00000149636, ENSG00000196230, ENSG00000179041, ENSG00000174371, ENSG00000121621, ENSG00000152253, ENSG00000076382, ENSG00000164109, ENSG00000184445, ENSG00000145386, ENSG00000113456, ENSG00000112742, ENSG00000163808, ENSG00000142945, ENSG00000134690, ENSG00000166483, ENSG00000087586, ENSG0000…	272	329	13528	8.31441	4.95908e-31	1.23977e-31	5.11412e-31
	GOTERM_BP_ALL	GO:0000278~mitotic cell cycle	57	18.3871	4.33569e-34	ENSG00000120948, ENSG00000117724, ENSG00000105173, ENSG00000168078, ENSG00000070808, ENSG00000175792, ENSG00000149636, ENSG00000196230, ENSG00000179041, ENSG00000121621, ENSG00000152253, ENSG00000076382, ENSG00000164109, ENSG00000184445, ENSG00000135446, ENSG00000145386, ENSG00000101773, ENSG00000112742, ENSG00000163808, ENSG00000142945, ENSG00000134690, ENSG00000101182, ENSG00000166483, ENSG0000…	277	370	14116	7.85064	7.61347e-31	1.52269e-31	7.34116e-31
	GOTERM_BP_FAT	GO:0000278~mitotic cell cycle	57	18.3871	1.35706e-33	ENSG00000120948, ENSG00000117724, ENSG00000105173, ENSG00000168078, ENSG00000070808, ENSG00000175792, ENSG00000149636, ENSG00000196230, ENSG00000179041, ENSG00000121621, ENSG00000152253, ENSG00000076382, ENSG00000164109, ENSG00000184445, ENSG00000135446, ENSG00000145386, ENSG00000101773, ENSG00000112742, ENSG00000163808, ENSG00000142945, ENSG00000134690, ENSG00000101182, ENSG00000166483, ENSG0000…	272	370	13528	7.66192	2.20794e-30	4.41588e-31	2.27697e-30
	GOTERM_BP_ALL	GO:0007067~mitosis	43	13.871	8.71433e-30	ENSG00000120948, ENSG00000105325, ENSG00000135476, ENSG00000154473, ENSG00000117724, ENSG00000168078, ENSG00000149503, ENSG00000066279, ENSG00000175792, ENSG00000134057, ENSG00000111665, ENSG00000170312, ENSG00000149636, ENSG00000089685, ENSG00000196230, ENSG00000179041, ENSG00000138160, ENSG00000121621, ENSG00000137804, ENSG00000152253, ENSG00000137807, ENSG00000076382, ENSG00000164109, ENSG0000…	277	220	14116	9.96042	1.53024e-26	2.55039e-27	1.47551e-26
	GOTERM_BP_ALL	GO:0000280~nuclear division	43	13.871	8.71433e-30	ENSG00000120948, ENSG00000105325, ENSG00000135476, ENSG00000154473, ENSG00000117724, ENSG00000168078, ENSG00000149503, ENSG00000066279, ENSG00000175792, ENSG00000134057, ENSG00000111665, ENSG00000170312, ENSG00000149636, ENSG00000089685, ENSG00000196230, ENSG00000179041, ENSG00000138160, ENSG00000121621, ENSG00000137804, ENSG00000152253, ENSG00000137807, ENSG00000076382, ENSG00000164109, ENSG0000…	277	220	14116	9.96042	1.53024e-26	2.55039e-27	1.47551e-26
	GOTERM_BP_ALL	GO:0000087~M phase of mitotic cell cycle	43	13.871	1.87997e-29	ENSG00000120948, ENSG00000105325, ENSG00000135476, ENSG00000154473, ENSG00000117724, ENSG00000168078, ENSG00000149503, ENSG00000066279, ENSG00000175792, ENSG00000134057, ENSG00000111665, ENSG00000170312, ENSG00000149636, ENSG00000089685, ENSG00000196230, ENSG00000179041, ENSG00000138160, ENSG00000121621, ENSG00000137804, ENSG00000152253, ENSG00000137807, ENSG00000076382, ENSG00000164109, ENSG0000…	277	224	14116	9.78256	3.30123e-26	4.71605e-27	3.18316e-26
	GOTERM_BP_FAT	GO:0007067~mitosis	43	13.871	2.12688e-29	ENSG00000120948, ENSG00000105325, ENSG00000135476, ENSG00000154473, ENSG00000117724, ENSG00000168078, ENSG00000149503, ENSG00000066279, ENSG00000175792, ENSG00000134057, ENSG00000111665, ENSG00000170312, ENSG00000149636, ENSG00000089685, ENSG00000196230, ENSG00000179041, ENSG00000138160, ENSG00000121621, ENSG00000137804, ENSG00000152253, ENSG00000137807, ENSG00000076382, ENSG00000164109, ENSG0000…	272	220	13528	9.72099	3.46043e-26	5.76739e-27	3.56862e-26
	GOTERM_BP_FAT	GO:0000280~nuclear division	43	13.871	2.12688e-29	ENSG00000120948, ENSG00000105325, ENSG00000135476, ENSG00000154473, ENSG00000117724, ENSG00000168078, ENSG00000149503, ENSG00000066279, ENSG00000175792, ENSG00000134057, ENSG00000111665, ENSG00000170312, ENSG00000149636, ENSG00000089685, ENSG00000196230, ENSG00000179041, ENSG00000138160, ENSG00000121621, ENSG00000137804, ENSG00000152253, ENSG00000137807, ENSG00000076382, ENSG00000164109, ENSG0000…	272	220	13528	9.72099	3.46043e-26	5.76739e-27	3.56862e-26
	GOTERM_BP_FAT	GO:0000087~M phase of mitotic cell cycle	43	13.871	4.58151e-29	ENSG00000120948, ENSG00000105325, ENSG00000135476, ENSG00000154473, ENSG00000117724, ENSG00000168078, ENSG00000149503, ENSG00000066279, ENSG00000175792, ENSG00000134057, ENSG00000111665, ENSG00000170312, ENSG00000149636, ENSG00000089685, ENSG00000196230, ENSG00000179041, ENSG00000138160, ENSG00000121621, ENSG00000137804, ENSG00000152253, ENSG00000137807, ENSG00000076382, ENSG00000164109, ENSG0000…	272	224	13528	9.5474	7.45412e-26	1.06487e-26	7.68717e-26
	GOTERM_BP_ALL	GO:0048285~organelle fission	43	13.871	4.80341e-29	ENSG00000120948, ENSG00000105325, ENSG00000135476, ENSG00000154473, ENSG00000117724, ENSG00000168078, ENSG00000149503, ENSG00000066279, ENSG00000175792, ENSG00000134057, ENSG00000111665, ENSG00000170312, ENSG00000149636, ENSG00000089685, ENSG00000196230, ENSG00000179041, ENSG00000138160, ENSG00000121621, ENSG00000137804, ENSG00000152253, ENSG00000137807, ENSG00000076382, ENSG00000164109, ENSG0000…	277	229	14116	9.56896	8.43479e-26	1.05435e-26	8.13311e-26
	GOTERM_BP_FAT	GO:0048285~organelle fission	43	13.871	1.1684e-28	ENSG00000120948, ENSG00000105325, ENSG00000135476, ENSG00000154473, ENSG00000117724, ENSG00000168078, ENSG00000149503, ENSG00000066279, ENSG00000175792, ENSG00000134057, ENSG00000111665, ENSG00000170312, ENSG00000149636, ENSG00000089685, ENSG00000196230, ENSG00000179041, ENSG00000138160, ENSG00000121621, ENSG00000137804, ENSG00000152253, ENSG00000137807, ENSG00000076382, ENSG00000164109, ENSG0000…	272	229	13528	9.33894	1.90099e-25	2.37624e-26	1.96043e-25
	SP_PIR_KEYWORDS	mitosis	34	10.9677	2.99699e-25	ENSG00000105325, ENSG00000154473, ENSG00000117724, ENSG00000149503, ENSG00000066279, ENSG00000175792, ENSG00000134057, ENSG00000111665, ENSG00000170312, ENSG00000149636, ENSG00000089685, ENSG00000138160, ENSG00000152253, ENSG00000137804, ENSG00000137807, ENSG00000076382, ENSG00000164109, ENSG00000166851, ENSG00000178999, ENSG00000184445, ENSG00000145386, ENSG00000154839, ENSG00000136824, ENSG0000…	310	183	19235	11.5281	9.41056e-23	2.35264e-23	4.03273e-22
	SP_PIR_KEYWORDS	cell division	39	12.5806	3.09997e-25	ENSG00000105325, ENSG00000154473, ENSG00000117724, ENSG00000105173, ENSG00000149503, ENSG00000066279, ENSG00000175792, ENSG00000134057, ENSG00000111665, ENSG00000175305, ENSG00000170312, ENSG00000149636, ENSG00000089685, ENSG00000138160, ENSG00000100297, ENSG00000152253, ENSG00000137804, ENSG00000137807, ENSG00000076382, ENSG00000164109, ENSG00000166851, ENSG00000178999, ENSG00000184445, ENSG0000…	310	264	19235	9.16624	9.73392e-23	1.94678e-23	4.1713e-22
	GOTERM_CC_FAT	GO:0005819~spindle	29	9.35484	1.65646e-21	ENSG00000117724, ENSG00000149503, ENSG00000066279, ENSG00000131462, ENSG00000170312, ENSG00000089685, ENSG00000138160, ENSG00000136108, ENSG00000121621, ENSG00000137804, ENSG00000076382, ENSG00000137807, ENSG00000166851, ENSG00000178999, ENSG00000164109, ENSG00000184445, ENSG00000154839, ENSG00000040275, ENSG00000169679, ENSG00000138182, ENSG00000112742, ENSG00000134222, ENSG00000163808, ENSG0000…	224	147	12782	11.2572	5.06878e-19	1.01376e-19	2.22022e-18
	GOTERM_CC_FAT	GO:0043232~intracellular non-membrane-bounded organelle	109	35.1613	1.94289e-21	ENSG00000120948, ENSG00000166333, ENSG00000182253, ENSG00000179041, ENSG00000130726, ENSG00000111581, ENSG00000102384, ENSG00000121621, ENSG00000152253, ENSG00000184445, ENSG00000163468, ENSG00000100401, ENSG00000112742, ENSG00000075914, ENSG00000134222, ENSG00000175334, ENSG00000163808, ENSG00000130640, ENSG00000134690, ENSG00000100142, ENSG00000159788, ENSG00000125450, ENSG00000087586, ENSG0000…	224	2596	12782	2.39592	5.94523e-19	9.90872e-20	2.60412e-18
	GOTERM_CC_FAT	GO:0043228~non-membrane-bounded organelle	109	35.1613	1.94289e-21	ENSG00000120948, ENSG00000166333, ENSG00000182253, ENSG00000179041, ENSG00000130726, ENSG00000111581, ENSG00000102384, ENSG00000121621, ENSG00000152253, ENSG00000184445, ENSG00000163468, ENSG00000100401, ENSG00000112742, ENSG00000075914, ENSG00000134222, ENSG00000175334, ENSG00000163808, ENSG00000130640, ENSG00000134690, ENSG00000100142, ENSG00000159788, ENSG00000125450, ENSG00000087586, ENSG0000…	224	2596	12782	2.39592	5.94523e-19	9.90872e-20	2.60412e-18
	GOTERM_CC_ALL	GO:0005819~spindle	29	9.35484	2.59279e-21	ENSG00000117724, ENSG00000149503, ENSG00000066279, ENSG00000131462, ENSG00000170312, ENSG00000089685, ENSG00000138160, ENSG00000136108, ENSG00000121621, ENSG00000137804, ENSG00000076382, ENSG00000137807, ENSG00000166851, ENSG00000178999, ENSG00000164109, ENSG00000184445, ENSG00000154839, ENSG00000040275, ENSG00000169679, ENSG00000138182, ENSG00000112742, ENSG00000134222, ENSG00000163808, ENSG0000…	280	147	15908	11.2083	8.40063e-19	5.60042e-20	3.50539e-18
	GOTERM_CC_ALL	GO:0043232~intracellular non-membrane-bounded organelle	109	35.1613	8.12477e-20	ENSG00000120948, ENSG00000166333, ENSG00000182253, ENSG00000179041, ENSG00000130726, ENSG00000111581, ENSG00000102384, ENSG00000121621, ENSG00000152253, ENSG00000184445, ENSG00000163468, ENSG00000100401, ENSG00000112742, ENSG00000075914, ENSG00000134222, ENSG00000175334, ENSG00000163808, ENSG00000130640, ENSG00000134690, ENSG00000100142, ENSG00000159788, ENSG00000125450, ENSG00000087586, ENSG0000…	280	2596	15908	2.3855	2.63242e-17	1.64526e-18	1.09845e-16
	GOTERM_CC_ALL	GO:0043228~non-membrane-bounded organelle	109	35.1613	8.12477e-20	ENSG00000120948, ENSG00000166333, ENSG00000182253, ENSG00000179041, ENSG00000130726, ENSG00000111581, ENSG00000102384, ENSG00000121621, ENSG00000152253, ENSG00000184445, ENSG00000163468, ENSG00000100401, ENSG00000112742, ENSG00000075914, ENSG00000134222, ENSG00000175334, ENSG00000163808, ENSG00000130640, ENSG00000134690, ENSG00000100142, ENSG00000159788, ENSG00000125450, ENSG00000087586, ENSG0000…	280	2596	15908	2.3855	2.63242e-17	1.64526e-18	1.09845e-16
	GOTERM_BP_ALL	GO:0051301~cell division	38	12.2581	9.596e-20	ENSG00000105325, ENSG00000135476, ENSG00000117724, ENSG00000105173, ENSG00000149503, ENSG00000066279, ENSG00000175792, ENSG00000134057, ENSG00000111665, ENSG00000175305, ENSG00000170312, ENSG00000149636, ENSG00000089685, ENSG00000138160, ENSG00000100297, ENSG00000152253, ENSG00000137804, ENSG00000137807, ENSG00000076382, ENSG00000164109, ENSG00000166851, ENSG00000178999, ENSG00000184445, ENSG0000…	277	295	14116	6.56438	1.68506e-16	1.53187e-17	1.62479e-16
	GOTERM_BP_ALL	GO:0006996~organelle organization	79	25.4839	1.30556e-19	ENSG00000120948, ENSG00000117724, ENSG00000168078, ENSG00000166337, ENSG00000175792, ENSG00000105011, ENSG00000154096, ENSG00000182253, ENSG00000131462, ENSG00000149636, ENSG00000149929, ENSG00000143799, ENSG00000196230, ENSG00000179041, ENSG00000167670, ENSG00000121621, ENSG00000152253, ENSG00000076382, ENSG00000164109, ENSG00000184445, ENSG00000145386, ENSG00000164032, ENSG00000128708, ENSG0000…	277	1332	14116	3.02242	2.29257e-16	1.91047e-17	2.21057e-16
	GOTERM_BP_FAT	GO:0051301~cell division	38	12.2581	2.03399e-19	ENSG00000105325, ENSG00000135476, ENSG00000117724, ENSG00000105173, ENSG00000149503, ENSG00000066279, ENSG00000175792, ENSG00000134057, ENSG00000111665, ENSG00000175305, ENSG00000170312, ENSG00000149636, ENSG00000089685, ENSG00000138160, ENSG00000100297, ENSG00000152253, ENSG00000137804, ENSG00000137807, ENSG00000076382, ENSG00000164109, ENSG00000166851, ENSG00000178999, ENSG00000184445, ENSG0000…	272	295	13528	6.40658	3.30931e-16	3.00846e-17	3.41277e-16
	GOTERM_CC_FAT	GO:0015630~microtubule cytoskeleton	45	14.5161	7.44976e-18	ENSG00000142731, ENSG00000186185, ENSG00000100823, ENSG00000135476, ENSG00000117724, ENSG00000105173, ENSG00000149503, ENSG00000066279, ENSG00000175792, ENSG00000134057, ENSG00000131462, ENSG00000170312, ENSG00000089685, ENSG00000196230, ENSG00000138160, ENSG00000136108, ENSG00000121621, ENSG00000137804, ENSG00000137807, ENSG00000076382, ENSG00000164109, ENSG00000166851, ENSG00000178999, ENSG0000…	224	549	12782	4.67725	2.27963e-15	1.89969e-16	9.98519e-15
	GOTERM_CC_ALL	GO:0015630~microtubule cytoskeleton	45	14.5161	1.68512e-17	ENSG00000142731, ENSG00000186185, ENSG00000100823, ENSG00000135476, ENSG00000117724, ENSG00000105173, ENSG00000149503, ENSG00000066279, ENSG00000175792, ENSG00000134057, ENSG00000131462, ENSG00000170312, ENSG00000089685, ENSG00000196230, ENSG00000138160, ENSG00000136108, ENSG00000121621, ENSG00000137804, ENSG00000137807, ENSG00000076382, ENSG00000164109, ENSG00000166851, ENSG00000178999, ENSG0000…	280	549	15908	4.65691	5.4598e-15	2.37383e-16	2.27825e-14
	GOTERM_BP_ALL	GO:0016043~cellular component organization	103	33.2258	1.29316e-14	ENSG00000120948, ENSG00000028528, ENSG00000168078, ENSG00000166337, ENSG00000166333, ENSG00000183020, ENSG00000154096, ENSG00000182253, ENSG00000149929, ENSG00000179041, ENSG00000130726, ENSG00000167670, ENSG00000121621, ENSG00000152253, ENSG00000184445, ENSG00000128708, ENSG00000112742, ENSG00000134222, ENSG00000163808, ENSG00000130640, ENSG00000134690, ENSG00000100142, ENSG00000125450, ENSG0000…	277	2498	14116	2.10124	2.26148e-11	1.41342e-12	2.18048e-11
	GOTERM_CC_FAT	GO:0044430~cytoskeletal part	51	16.4516	9.84261e-13	ENSG00000142731, ENSG00000100823, ENSG00000117724, ENSG00000105173, ENSG00000175792, ENSG00000166333, ENSG00000131462, ENSG00000182253, ENSG00000196230, ENSG00000121621, ENSG00000076382, ENSG00000164109, ENSG00000184445, ENSG00000112742, ENSG00000134222, ENSG00000163808, ENSG00000142945, ENSG00000130640, ENSG00000134690, ENSG00000112984, ENSG00000125450, ENSG00000087586, ENSG00000186185, ENSG0000…	224	952	12782	3.05692	3.01169e-10	1.88231e-11	1.31918e-09
	GOTERM_CC_ALL	GO:0044430~cytoskeletal part	51	16.4516	2.24762e-12	ENSG00000142731, ENSG00000100823, ENSG00000117724, ENSG00000105173, ENSG00000175792, ENSG00000166333, ENSG00000131462, ENSG00000182253, ENSG00000196230, ENSG00000121621, ENSG00000076382, ENSG00000164109, ENSG00000184445, ENSG00000112742, ENSG00000134222, ENSG00000163808, ENSG00000142945, ENSG00000130640, ENSG00000134690, ENSG00000112984, ENSG00000125450, ENSG00000087586, ENSG00000186185, ENSG0000…	280	952	15908	3.04362	7.28237e-10	2.60085e-11	3.03877e-09
	GOTERM_BP_ALL	GO:0007017~microtubule-based process	24	7.74194	9.30004e-10	ENSG00000135476, ENSG00000186185, ENSG00000040275, ENSG00000138182, ENSG00000112742, ENSG00000134222, ENSG00000163808, ENSG00000142945, ENSG00000130640, ENSG00000131462, ENSG00000196230, ENSG00000075218, ENSG00000138160, ENSG00000121621, ENSG00000112984, ENSG00000152253, ENSG00000137804, ENSG00000076382, ENSG00000137807, ENSG00000198901, ENSG00000013810, ENSG00000103540, ENSG00000175063, ENSG0000…	277	253	14116	4.83418	1.63309e-06	5.44362e-08	1.57468e-06
	GOTERM_CC_FAT	GO:0005876~spindle microtubule	10	3.22581	9.42649e-10	ENSG00000170312, ENSG00000154839, ENSG00000089685, ENSG00000138160, ENSG00000121621, ENSG00000137804, ENSG00000076382, ENSG00000198901, ENSG00000184445, ENSG00000131462	224	29	12782	19.6767	2.88451e-07	1.69677e-08	1.26347e-06
	GOTERM_CC_ALL	GO:0005876~spindle microtubule	10	3.22581	1.01687e-09	ENSG00000170312, ENSG00000154839, ENSG00000089685, ENSG00000138160, ENSG00000121621, ENSG00000137804, ENSG00000076382, ENSG00000198901, ENSG00000184445, ENSG00000131462	280	29	15908	19.5911	3.29467e-07	1.13609e-08	1.37479e-06
	GOTERM_BP_FAT	GO:0007017~microtubule-based process	24	7.74194	1.4505e-09	ENSG00000135476, ENSG00000186185, ENSG00000040275, ENSG00000138182, ENSG00000112742, ENSG00000134222, ENSG00000163808, ENSG00000142945, ENSG00000130640, ENSG00000131462, ENSG00000196230, ENSG00000075218, ENSG00000138160, ENSG00000121621, ENSG00000112984, ENSG00000152253, ENSG00000137804, ENSG00000076382, ENSG00000137807, ENSG00000198901, ENSG00000013810, ENSG00000103540, ENSG00000175063, ENSG0000…	272	253	13528	4.71797	2.35996e-06	1.07271e-07	2.43375e-06
	GOTERM_CC_FAT	GO:0005874~microtubule	23	7.41935	2.48053e-09	ENSG00000154839, ENSG00000186185, ENSG00000138182, ENSG00000149503, ENSG00000163808, ENSG00000142945, ENSG00000130640, ENSG00000131462, ENSG00000170312, ENSG00000089685, ENSG00000196230, ENSG00000075218, ENSG00000138160, ENSG00000139112, ENSG00000134779, ENSG00000136108, ENSG00000121621, ENSG00000112984, ENSG00000137804, ENSG00000076382, ENSG00000137807, ENSG00000198901, ENSG00000184445	224	274	12782	4.78992	7.59041e-07	4.21689e-08	3.32474e-06
	GOTERM_CC_FAT	GO:0005856~cytoskeleton	56	18.0645	2.62827e-09	ENSG00000142731, ENSG00000100823, ENSG00000120913, ENSG00000105173, ENSG00000117724, ENSG00000175792, ENSG00000166333, ENSG00000131462, ENSG00000182253, ENSG00000196230, ENSG00000121621, ENSG00000076382, ENSG00000164109, ENSG00000184445, ENSG00000163468, ENSG00000112742, ENSG00000134222, ENSG00000163808, ENSG00000142945, ENSG00000130640, ENSG00000134690, ENSG00000112984, ENSG00000149573, ENSG0000…	224	1381	12782	2.3139	8.0425e-07	4.02125e-08	3.52277e-06
	GOTERM_CC_ALL	GO:0005874~microtubule	23	7.41935	3.13259e-09	ENSG00000154839, ENSG00000186185, ENSG00000138182, ENSG00000149503, ENSG00000163808, ENSG00000142945, ENSG00000130640, ENSG00000131462, ENSG00000170312, ENSG00000089685, ENSG00000196230, ENSG00000075218, ENSG00000138160, ENSG00000139112, ENSG00000134779, ENSG00000136108, ENSG00000121621, ENSG00000112984, ENSG00000137804, ENSG00000076382, ENSG00000137807, ENSG00000198901, ENSG00000184445	280	274	15908	4.76908	1.01496e-06	3.27406e-08	4.23519e-06
	GOTERM_CC_ALL	GO:0005856~cytoskeleton	56	18.0645	5.65273e-09	ENSG00000142731, ENSG00000100823, ENSG00000120913, ENSG00000105173, ENSG00000117724, ENSG00000175792, ENSG00000166333, ENSG00000131462, ENSG00000182253, ENSG00000196230, ENSG00000121621, ENSG00000076382, ENSG00000164109, ENSG00000184445, ENSG00000163468, ENSG00000112742, ENSG00000134222, ENSG00000163808, ENSG00000142945, ENSG00000130640, ENSG00000134690, ENSG00000112984, ENSG00000149573, ENSG0000…	280	1381	15908	2.30384	1.83148e-06	5.38672e-08	7.64236e-06
	SP_PIR_KEYWORDS	microtubule	20	6.45161	6.77756e-09	ENSG00000154839, ENSG00000186185, ENSG00000138182, ENSG00000149503, ENSG00000163808, ENSG00000142945, ENSG00000130640, ENSG00000131462, ENSG00000196230, ENSG00000075218, ENSG00000138160, ENSG00000139112, ENSG00000134779, ENSG00000136108, ENSG00000121621, ENSG00000112984, ENSG00000137804, ENSG00000076382, ENSG00000137807, ENSG00000198901	310	231	19235	5.37215	2.12815e-06	1.63704e-07	9.11983e-06
	GOTERM_CC_FAT	GO:0005815~microtubule organizing center	20	6.45161	9.27093e-08	ENSG00000142731, ENSG00000135829, ENSG00000135476, ENSG00000100823, ENSG00000040275, ENSG00000105173, ENSG00000169679, ENSG00000138182, ENSG00000093009, ENSG00000175792, ENSG00000134057, ENSG00000163808, ENSG00000131462, ENSG00000130640, ENSG00000089685, ENSG00000121621, ENSG00000166851, ENSG00000164109, ENSG00000103540, ENSG00000087586	224	253	12782	4.51087	2.83687e-05	1.23344e-06	0.000124262
	GOTERM_CC_ALL	GO:0005815~microtubule organizing center	20	6.45161	1.11274e-07	ENSG00000142731, ENSG00000135829, ENSG00000135476, ENSG00000100823, ENSG00000040275, ENSG00000105173, ENSG00000169679, ENSG00000138182, ENSG00000093009, ENSG00000175792, ENSG00000134057, ENSG00000163808, ENSG00000131462, ENSG00000130640, ENSG00000089685, ENSG00000121621, ENSG00000166851, ENSG00000164109, ENSG00000103540, ENSG00000087586	280	253	15908	4.49125	3.60522e-05	9.744e-07	0.00015044
	GOTERM_CC_FAT	GO:0005813~centrosome	18	5.80645	3.93233e-07	ENSG00000142731, ENSG00000135829, ENSG00000135476, ENSG00000100823, ENSG00000040275, ENSG00000105173, ENSG00000138182, ENSG00000175792, ENSG00000093009, ENSG00000134057, ENSG00000163808, ENSG00000131462, ENSG00000130640, ENSG00000089685, ENSG00000121621, ENSG00000166851, ENSG00000103540, ENSG00000087586	224	224	12782	4.58538	0.000120322	5.01371e-06	0.000527063
	GOTERM_CC_ALL	GO:0005813~centrosome	18	5.80645	4.52176e-07	ENSG00000142731, ENSG00000135829, ENSG00000135476, ENSG00000100823, ENSG00000040275, ENSG00000105173, ENSG00000138182, ENSG00000175792, ENSG00000093009, ENSG00000134057, ENSG00000163808, ENSG00000131462, ENSG00000130640, ENSG00000089685, ENSG00000121621, ENSG00000166851, ENSG00000103540, ENSG00000087586	280	224	15908	4.56543	0.000146494	3.75653e-06	0.000611329
	SP_PIR_KEYWORDS	cytoskeleton	29	9.35484	1.53677e-06	ENSG00000142731, ENSG00000120913, ENSG00000117724, ENSG00000149503, ENSG00000175792, ENSG00000134057, ENSG00000182253, ENSG00000131462, ENSG00000089685, ENSG00000136108, ENSG00000121621, ENSG00000137804, ENSG00000076382, ENSG00000137807, ENSG00000178999, ENSG00000184445, ENSG00000100401, ENSG00000154839, ENSG00000040275, ENSG00000138182, ENSG00000163808, ENSG00000142945, ENSG00000130640, ENSG0000…	310	636	19235	2.82925	0.000482431	2.53969e-05	0.00206785
	GOTERM_BP_ALL	GO:0007018~microtubule-based movement	9	2.90323	0.00168105	ENSG00000186185, ENSG00000196230, ENSG00000138160, ENSG00000138182, ENSG00000112984, ENSG00000121621, ENSG00000137807, ENSG00000163808, ENSG00000142945	277	113	14116	4.05878	0.94789	0.0341605	2.80854
	GOTERM_BP_FAT	GO:0007018~microtubule-based movement	9	2.90323	0.00195258	ENSG00000186185, ENSG00000196230, ENSG00000138160, ENSG00000138182, ENSG00000112984, ENSG00000121621, ENSG00000137807, ENSG00000163808, ENSG00000142945	272	113	13528	3.96122	0.958412	0.0470388	3.22618
	Annotation Cluster 4	Enrichment Score: 18.251367302220146
	Category	Term	Count	%	PValue	Genes	List Total	Pop Hits	Pop Total	Fold Enrichment	Bonferroni	Benjamini	FDR
	GOTERM_CC_FAT	GO:0005694~chromosome	50	16.129	2.81391e-25	ENSG00000117724, ENSG00000151725, ENSG00000105011, ENSG00000131462, ENSG00000149636, ENSG00000179041, ENSG00000130726, ENSG00000111581, ENSG00000146143, ENSG00000111445, ENSG00000102384, ENSG00000152253, ENSG00000076382, ENSG00000164109, ENSG00000184445, ENSG00000100401, ENSG00000164032, ENSG00000014138, ENSG00000175334, ENSG00000142945, ENSG00000134690, ENSG00000091651, ENSG00000159788, ENSG0000…	224	460	12782	6.20245	8.61055e-23	8.61055e-23	3.77158e-22
	GOTERM_CC_ALL	GO:0005694~chromosome	50	16.129	8.66888e-25	ENSG00000117724, ENSG00000151725, ENSG00000105011, ENSG00000131462, ENSG00000149636, ENSG00000179041, ENSG00000130726, ENSG00000111581, ENSG00000146143, ENSG00000111445, ENSG00000102384, ENSG00000152253, ENSG00000076382, ENSG00000164109, ENSG00000184445, ENSG00000100401, ENSG00000164032, ENSG00000014138, ENSG00000175334, ENSG00000142945, ENSG00000134690, ENSG00000091651, ENSG00000159788, ENSG0000…	280	460	15908	6.17547	2.80872e-22	3.1208e-23	1.17201e-21
	GOTERM_CC_FAT	GO:0044427~chromosomal part	44	14.1935	6.01637e-23	ENSG00000073111, ENSG00000101945, ENSG00000117748, ENSG00000154473, ENSG00000166451, ENSG00000117724, ENSG00000151725, ENSG00000149503, ENSG00000049541, ENSG00000105011, ENSG00000149636, ENSG00000089685, ENSG00000130726, ENSG00000111581, ENSG00000146143, ENSG00000102384, ENSG00000111445, ENSG00000132646, ENSG00000152253, ENSG00000076382, ENSG00000164109, ENSG00000166508, ENSG00000178999, ENSG0000…	224	386	12782	6.50453	1.84101e-20	4.60252e-21	8.06396e-20
	GOTERM_CC_ALL	GO:0044427~chromosomal part	44	14.1935	1.45444e-22	ENSG00000073111, ENSG00000101945, ENSG00000117748, ENSG00000154473, ENSG00000166451, ENSG00000117724, ENSG00000151725, ENSG00000149503, ENSG00000049541, ENSG00000105011, ENSG00000149636, ENSG00000089685, ENSG00000130726, ENSG00000111581, ENSG00000146143, ENSG00000102384, ENSG00000111445, ENSG00000132646, ENSG00000152253, ENSG00000076382, ENSG00000164109, ENSG00000166508, ENSG00000178999, ENSG0000…	280	386	15908	6.47624	4.71239e-20	3.62491e-21	1.96637e-19
	SP_PIR_KEYWORDS	kinetochore	21	6.77419	4.9593e-21	ENSG00000100401, ENSG00000154839, ENSG00000166451, ENSG00000154473, ENSG00000040275, ENSG00000117724, ENSG00000169679, ENSG00000151725, ENSG00000075188, ENSG00000149503, ENSG00000100162, ENSG00000142945, ENSG00000149636, ENSG00000111581, ENSG00000152253, ENSG00000076382, ENSG00000125450, ENSG00000166851, ENSG00000164109, ENSG00000102901, ENSG00000184445	310	63	19235	20.6828	1.55722e-18	2.2246e-19	6.6732e-18
	GOTERM_CC_FAT	GO:0000775~chromosome, centromeric region	26	8.3871	6.13743e-20	ENSG00000101945, ENSG00000166451, ENSG00000154473, ENSG00000117724, ENSG00000151725, ENSG00000149503, ENSG00000149636, ENSG00000089685, ENSG00000111581, ENSG00000102384, ENSG00000152253, ENSG00000076382, ENSG00000178999, ENSG00000164109, ENSG00000184445, ENSG00000100401, ENSG00000154839, ENSG00000040275, ENSG00000169679, ENSG00000075188, ENSG00000100162, ENSG00000142945, ENSG00000159055, ENSG0000…	224	124	12782	11.9647	1.87805e-17	2.68293e-18	8.22623e-17
	GOTERM_CC_ALL	GO:0000775~chromosome, centromeric region	26	8.3871	8.88265e-20	ENSG00000101945, ENSG00000166451, ENSG00000154473, ENSG00000117724, ENSG00000151725, ENSG00000149503, ENSG00000149636, ENSG00000089685, ENSG00000111581, ENSG00000102384, ENSG00000152253, ENSG00000076382, ENSG00000178999, ENSG00000164109, ENSG00000184445, ENSG00000100401, ENSG00000154839, ENSG00000040275, ENSG00000169679, ENSG00000075188, ENSG00000100162, ENSG00000142945, ENSG00000159055, ENSG0000…	280	124	15908	11.9127	2.87798e-17	1.69293e-18	1.20091e-16
	GOTERM_CC_FAT	GO:0000793~condensed chromosome	26	8.3871	1.69761e-19	ENSG00000101945, ENSG00000166451, ENSG00000117724, ENSG00000151725, ENSG00000149503, ENSG00000131462, ENSG00000149636, ENSG00000179041, ENSG00000111581, ENSG00000152253, ENSG00000076382, ENSG00000178999, ENSG00000164109, ENSG00000184445, ENSG00000100401, ENSG00000136824, ENSG00000154839, ENSG00000040275, ENSG00000169679, ENSG00000151503, ENSG00000075188, ENSG00000100162, ENSG00000142945, ENSG0000…	224	129	12782	11.501	5.19469e-17	5.77187e-18	2.27537e-16
	GOTERM_CC_ALL	GO:0000793~condensed chromosome	26	8.3871	2.45133e-19	ENSG00000101945, ENSG00000166451, ENSG00000117724, ENSG00000151725, ENSG00000149503, ENSG00000131462, ENSG00000149636, ENSG00000179041, ENSG00000111581, ENSG00000152253, ENSG00000076382, ENSG00000178999, ENSG00000164109, ENSG00000184445, ENSG00000100401, ENSG00000136824, ENSG00000154839, ENSG00000040275, ENSG00000169679, ENSG00000151503, ENSG00000075188, ENSG00000100162, ENSG00000142945, ENSG0000…	280	129	15908	11.4509	7.94231e-17	4.18016e-18	3.31414e-16
	GOTERM_CC_FAT	GO:0000779~condensed chromosome, centromeric region	19	6.12903	3.52613e-17	ENSG00000100401, ENSG00000154839, ENSG00000166451, ENSG00000040275, ENSG00000117724, ENSG00000169679, ENSG00000151725, ENSG00000075188, ENSG00000100162, ENSG00000142945, ENSG00000149636, ENSG00000111581, ENSG00000152253, ENSG00000076382, ENSG00000125450, ENSG00000178999, ENSG00000164109, ENSG00000102901, ENSG00000184445	224	66	12782	16.4271	1.079e-14	8.29998e-16	4.72621e-14
	GOTERM_CC_ALL	GO:0000779~condensed chromosome, centromeric region	19	6.12903	4.39065e-17	ENSG00000100401, ENSG00000154839, ENSG00000166451, ENSG00000040275, ENSG00000117724, ENSG00000169679, ENSG00000151725, ENSG00000075188, ENSG00000100162, ENSG00000142945, ENSG00000149636, ENSG00000111581, ENSG00000152253, ENSG00000076382, ENSG00000125450, ENSG00000178999, ENSG00000164109, ENSG00000102901, ENSG00000184445	280	66	15908	16.3556	1.42257e-14	5.92738e-16	5.93606e-14
	GOTERM_CC_FAT	GO:0000777~condensed chromosome kinetochore	18	5.80645	7.0388e-17	ENSG00000100401, ENSG00000154839, ENSG00000166451, ENSG00000040275, ENSG00000117724, ENSG00000169679, ENSG00000151725, ENSG00000075188, ENSG00000100162, ENSG00000142945, ENSG00000149636, ENSG00000111581, ENSG00000152253, ENSG00000076382, ENSG00000125450, ENSG00000164109, ENSG00000102901, ENSG00000184445	224	58	12782	17.7091	3.39728e-14	2.44249e-15	1.44329e-13
	GOTERM_CC_ALL	GO:0000777~condensed chromosome kinetochore	18	5.80645	8.60591e-17	ENSG00000100401, ENSG00000154839, ENSG00000166451, ENSG00000040275, ENSG00000117724, ENSG00000169679, ENSG00000151725, ENSG00000075188, ENSG00000100162, ENSG00000142945, ENSG00000149636, ENSG00000111581, ENSG00000152253, ENSG00000076382, ENSG00000125450, ENSG00000164109, ENSG00000102901, ENSG00000184445	280	58	15908	17.632	3.59712e-14	1.44329e-15	1.55431e-13
	GOTERM_CC_FAT	GO:0000776~kinetochore	19	6.12903	7.03966e-16	ENSG00000100401, ENSG00000154839, ENSG00000166451, ENSG00000154473, ENSG00000040275, ENSG00000117724, ENSG00000169679, ENSG00000151725, ENSG00000075188, ENSG00000100162, ENSG00000142945, ENSG00000149636, ENSG00000111581, ENSG00000152253, ENSG00000076382, ENSG00000125450, ENSG00000164109, ENSG00000102901, ENSG00000184445	224	77	12782	14.0804	2.03837e-13	1.35447e-14	8.88178e-13
	GOTERM_CC_ALL	GO:0000776~kinetochore	19	6.12903	8.73111e-16	ENSG00000100401, ENSG00000154839, ENSG00000166451, ENSG00000154473, ENSG00000040275, ENSG00000117724, ENSG00000169679, ENSG00000151725, ENSG00000075188, ENSG00000100162, ENSG00000142945, ENSG00000149636, ENSG00000111581, ENSG00000152253, ENSG00000076382, ENSG00000125450, ENSG00000164109, ENSG00000102901, ENSG00000184445	280	77	15908	14.0191	2.8777e-13	1.11022e-14	1.19904e-12
	SP_PIR_KEYWORDS	centromere	10	3.22581	6.86888e-09	ENSG00000089685, ENSG00000134690, ENSG00000101945, ENSG00000166451, ENSG00000149503, ENSG00000102384, ENSG00000102901, ENSG00000178999, ENSG00000142945, ENSG00000159055	310	38	19235	16.3285	2.15683e-06	1.54059e-07	9.24272e-06
	Annotation Cluster 5	Enrichment Score: 15.083633621323768
	Category	Term	Count	%	PValue	Genes	List Total	Pop Hits	Pop Total	Fold Enrichment	Bonferroni	Benjamini	FDR
	SP_PIR_KEYWORDS	dna replication	29	9.35484	5.06257e-29	ENSG00000073111, ENSG00000117748, ENSG00000167325, ENSG00000170734, ENSG00000149136, ENSG00000049541, ENSG00000167513, ENSG00000092201, ENSG00000147536, ENSG00000100297, ENSG00000167670, ENSG00000146143, ENSG00000111445, ENSG00000132646, ENSG00000166508, ENSG00000065328, ENSG00000100479, ENSG00000181938, ENSG00000093009, ENSG00000014138, ENSG00000132780, ENSG00000133119, ENSG00000101003, ENSG0000…	310	88	19235	20.4478	1.58965e-26	5.29882e-27	6.81215e-26
	GOTERM_BP_ALL	GO:0006259~DNA metabolic process	55	17.7419	3.68999e-25	ENSG00000100823, ENSG00000167325, ENSG00000117724, ENSG00000071539, ENSG00000175792, ENSG00000143799, ENSG00000147536, ENSG00000167670, ENSG00000174371, ENSG00000146143, ENSG00000111445, ENSG00000065328, ENSG00000100479, ENSG00000101773, ENSG00000138376, ENSG00000113456, ENSG00000014138, ENSG00000168496, ENSG00000175334, ENSG00000101003, ENSG00000114026, ENSG00000106268, ENSG00000076003, ENSG0000…	277	506	14116	5.53916	6.47963e-22	7.19959e-23	6.24788e-22
	GOTERM_BP_FAT	GO:0006259~DNA metabolic process	55	17.7419	1.05509e-24	ENSG00000100823, ENSG00000167325, ENSG00000117724, ENSG00000071539, ENSG00000175792, ENSG00000143799, ENSG00000147536, ENSG00000167670, ENSG00000174371, ENSG00000146143, ENSG00000111445, ENSG00000065328, ENSG00000100479, ENSG00000101773, ENSG00000138376, ENSG00000113456, ENSG00000014138, ENSG00000168496, ENSG00000175334, ENSG00000101003, ENSG00000114026, ENSG00000106268, ENSG00000076003, ENSG0000…	272	506	13528	5.40601	1.71663e-21	1.90736e-22	1.77029e-21
	GOTERM_BP_ALL	GO:0006260~DNA replication	34	10.9677	3.50538e-22	ENSG00000073111, ENSG00000117748, ENSG00000167325, ENSG00000117724, ENSG00000170734, ENSG00000149136, ENSG00000049541, ENSG00000167513, ENSG00000175305, ENSG00000092201, ENSG00000147536, ENSG00000100297, ENSG00000167670, ENSG00000146143, ENSG00000111445, ENSG00000132646, ENSG00000166508, ENSG00000065328, ENSG00000100479, ENSG00000181938, ENSG00000113456, ENSG00000093009, ENSG00000168496, ENSG0000…	277	190	14116	9.11921	6.15544e-19	6.15544e-20	5.93529e-19
	GOTERM_BP_FAT	GO:0006260~DNA replication	34	10.9677	7.07343e-22	ENSG00000073111, ENSG00000117748, ENSG00000167325, ENSG00000117724, ENSG00000170734, ENSG00000149136, ENSG00000049541, ENSG00000167513, ENSG00000175305, ENSG00000092201, ENSG00000147536, ENSG00000100297, ENSG00000167670, ENSG00000146143, ENSG00000111445, ENSG00000132646, ENSG00000166508, ENSG00000065328, ENSG00000100479, ENSG00000181938, ENSG00000113456, ENSG00000093009, ENSG00000168496, ENSG0000…	272	190	13528	8.9	1.15085e-18	1.15085e-19	1.18683e-18
	KEGG_PATHWAY	hsa03030:DNA replication	17	5.48387	1.397e-17	ENSG00000073111, ENSG00000117748, ENSG00000014138, ENSG00000049541, ENSG00000168496, ENSG00000133119, ENSG00000177084, ENSG00000163918, ENSG00000100297, ENSG00000076003, ENSG00000146143, ENSG00000132646, ENSG00000111445, ENSG00000166508, ENSG00000104889, ENSG00000100479, ENSG00000198056	120	36	5085	20.0104	1.64845e-15	1.64845e-15	1.59878e-14
	GOTERM_BP_ALL	GO:0006261~DNA-dependent DNA replication	13	4.19355	9.85107e-10	ENSG00000073111, ENSG00000117748, ENSG00000093009, ENSG00000168496, ENSG00000175305, ENSG00000133119, ENSG00000163918, ENSG00000100297, ENSG00000076003, ENSG00000146143, ENSG00000166508, ENSG00000100479, ENSG00000198056	277	58	14116	11.4221	1.72985e-06	5.58015e-08	1.66798e-06
	GOTERM_BP_FAT	GO:0006261~DNA-dependent DNA replication	13	4.19355	1.28744e-09	ENSG00000073111, ENSG00000117748, ENSG00000093009, ENSG00000168496, ENSG00000175305, ENSG00000133119, ENSG00000163918, ENSG00000100297, ENSG00000076003, ENSG00000146143, ENSG00000166508, ENSG00000100479, ENSG00000198056	272	58	13528	11.1476	2.09466e-06	9.97457e-08	2.16015e-06
	GOTERM_BP_ALL	GO:0006270~DNA replication initiation	6	1.93548	1.00888e-05	ENSG00000073111, ENSG00000100297, ENSG00000076003, ENSG00000093009, ENSG00000166508, ENSG00000175305	277	16	14116	19.1101	0.0175601	0.000411917	0.017081
	GOTERM_BP_FAT	GO:0006270~DNA replication initiation	6	1.93548	1.13338e-05	ENSG00000073111, ENSG00000100297, ENSG00000076003, ENSG00000093009, ENSG00000166508, ENSG00000175305	272	16	13528	18.6507	0.0182713	0.00059467	0.019015
	INTERPRO	IPR012340:Nucleic acid-binding, OB-fold	5	1.6129	0.0121439	ENSG00000073111, ENSG00000117748, ENSG00000100297, ENSG00000076003, ENSG00000166508	282	53	16659	5.57306	0.999232	0.344193	16.4657
	Annotation Cluster 6	Enrichment Score: 13.07961670300483
	Category	Term	Count	%	PValue	Genes	List Total	Pop Hits	Pop Total	Fold Enrichment	Bonferroni	Benjamini	FDR
	GOTERM_BP_ALL	GO:0006259~DNA metabolic process	55	17.7419	3.68999e-25	ENSG00000100823, ENSG00000167325, ENSG00000117724, ENSG00000071539, ENSG00000175792, ENSG00000143799, ENSG00000147536, ENSG00000167670, ENSG00000174371, ENSG00000146143, ENSG00000111445, ENSG00000065328, ENSG00000100479, ENSG00000101773, ENSG00000138376, ENSG00000113456, ENSG00000014138, ENSG00000168496, ENSG00000175334, ENSG00000101003, ENSG00000114026, ENSG00000106268, ENSG00000076003, ENSG0000…	277	506	14116	5.53916	6.47963e-22	7.19959e-23	6.24788e-22
	GOTERM_BP_FAT	GO:0006259~DNA metabolic process	55	17.7419	1.05509e-24	ENSG00000100823, ENSG00000167325, ENSG00000117724, ENSG00000071539, ENSG00000175792, ENSG00000143799, ENSG00000147536, ENSG00000167670, ENSG00000174371, ENSG00000146143, ENSG00000111445, ENSG00000065328, ENSG00000100479, ENSG00000101773, ENSG00000138376, ENSG00000113456, ENSG00000014138, ENSG00000168496, ENSG00000175334, ENSG00000101003, ENSG00000114026, ENSG00000106268, ENSG00000076003, ENSG0000…	272	506	13528	5.40601	1.71663e-21	1.90736e-22	1.77029e-21
	GOTERM_BP_ALL	GO:0006974~response to DNA damage stimulus	40	12.9032	5.69354e-18	ENSG00000100823, ENSG00000187741, ENSG00000117748, ENSG00000170734, ENSG00000071539, ENSG00000149136, ENSG00000087074, ENSG00000049541, ENSG00000170312, ENSG00000092201, ENSG00000143799, ENSG00000156709, ENSG00000160957, ENSG00000175197, ENSG00000167670, ENSG00000174371, ENSG00000111445, ENSG00000132646, ENSG00000166508, ENSG00000100479, ENSG00000183765, ENSG00000145386, ENSG00000111247, ENSG0000…	277	373	14116	5.46491	9.99785e-15	7.69065e-16	9.64026e-15
	GOTERM_BP_FAT	GO:0006974~response to DNA damage stimulus	40	12.9032	1.22458e-17	ENSG00000100823, ENSG00000187741, ENSG00000117748, ENSG00000170734, ENSG00000071539, ENSG00000149136, ENSG00000087074, ENSG00000049541, ENSG00000170312, ENSG00000092201, ENSG00000143799, ENSG00000156709, ENSG00000160957, ENSG00000175197, ENSG00000167670, ENSG00000174371, ENSG00000111445, ENSG00000132646, ENSG00000166508, ENSG00000100479, ENSG00000183765, ENSG00000145386, ENSG00000111247, ENSG0000…	272	373	13528	5.33354	1.99239e-14	1.66033e-15	2.05468e-14
	GOTERM_BP_ALL	GO:0006281~DNA repair	32	10.3226	6.32546e-15	ENSG00000187741, ENSG00000100823, ENSG00000117748, ENSG00000170734, ENSG00000071539, ENSG00000149136, ENSG00000049541, ENSG00000092201, ENSG00000143799, ENSG00000160957, ENSG00000167670, ENSG00000174371, ENSG00000111445, ENSG00000132646, ENSG00000100479, ENSG00000111247, ENSG00000101773, ENSG00000188486, ENSG00000138376, ENSG00000085999, ENSG00000113456, ENSG00000168496, ENSG00000133119, ENSG0000…	277	284	14116	5.742	1.11124e-11	7.40852e-13	1.07137e-11
	GOTERM_BP_FAT	GO:0006281~DNA repair	32	10.3226	1.17481e-14	ENSG00000187741, ENSG00000100823, ENSG00000117748, ENSG00000170734, ENSG00000071539, ENSG00000149136, ENSG00000049541, ENSG00000092201, ENSG00000143799, ENSG00000160957, ENSG00000167670, ENSG00000174371, ENSG00000111445, ENSG00000132646, ENSG00000100479, ENSG00000111247, ENSG00000101773, ENSG00000188486, ENSG00000138376, ENSG00000085999, ENSG00000113456, ENSG00000168496, ENSG00000133119, ENSG0000…	272	284	13528	5.60398	1.91471e-11	1.47282e-12	1.97509e-11
	GOTERM_BP_ALL	GO:0033554~cellular response to stress	43	13.871	6.8602e-14	ENSG00000100823, ENSG00000187741, ENSG00000117748, ENSG00000170734, ENSG00000071539, ENSG00000149136, ENSG00000087074, ENSG00000049541, ENSG00000170312, ENSG00000092201, ENSG00000143799, ENSG00000156709, ENSG00000160957, ENSG00000175197, ENSG00000167670, ENSG00000174371, ENSG00000111445, ENSG00000132646, ENSG00000166508, ENSG00000183765, ENSG00000100479, ENSG00000148926, ENSG00000145386, ENSG0000…	277	566	14116	3.87154	1.20482e-10	7.08722e-12	1.16174e-10
	GOTERM_BP_FAT	GO:0033554~cellular response to stress	43	13.871	1.47279e-13	ENSG00000100823, ENSG00000187741, ENSG00000117748, ENSG00000170734, ENSG00000071539, ENSG00000149136, ENSG00000087074, ENSG00000049541, ENSG00000170312, ENSG00000092201, ENSG00000143799, ENSG00000156709, ENSG00000160957, ENSG00000175197, ENSG00000167670, ENSG00000174371, ENSG00000111445, ENSG00000132646, ENSG00000166508, ENSG00000183765, ENSG00000100479, ENSG00000148926, ENSG00000145386, ENSG0000…	272	566	13528	3.77848	2.397e-10	1.71214e-11	2.47191e-10
	GOTERM_BP_ALL	GO:0051716~cellular response to stimulus	48	15.4839	2.1957e-11	ENSG00000100823, ENSG00000187741, ENSG00000117748, ENSG00000105173, ENSG00000170734, ENSG00000071539, ENSG00000149136, ENSG00000087074, ENSG00000049541, ENSG00000170312, ENSG00000092201, ENSG00000143799, ENSG00000156709, ENSG00000160957, ENSG00000175197, ENSG00000167670, ENSG00000174371, ENSG00000111445, ENSG00000132646, ENSG00000166508, ENSG00000180228, ENSG00000183765, ENSG00000100479, ENSG0000…	277	820	14116	2.98304	3.85565e-08	1.54226e-09	3.71775e-08
	SP_PIR_KEYWORDS	dna repair	19	6.12903	1.9822e-09	ENSG00000111247, ENSG00000187741, ENSG00000100823, ENSG00000188486, ENSG00000138376, ENSG00000170734, ENSG00000149136, ENSG00000085999, ENSG00000113456, ENSG00000092201, ENSG00000177084, ENSG00000143799, ENSG00000114026, ENSG00000108384, ENSG00000167670, ENSG00000174371, ENSG00000147140, ENSG00000162607, ENSG00000159259	310	191	19235	6.17235	6.2241e-07	5.65827e-08	2.66723e-06
	SP_PIR_KEYWORDS	DNA damage	19	6.12903	6.12821e-09	ENSG00000111247, ENSG00000187741, ENSG00000100823, ENSG00000188486, ENSG00000138376, ENSG00000170734, ENSG00000149136, ENSG00000085999, ENSG00000113456, ENSG00000092201, ENSG00000177084, ENSG00000143799, ENSG00000114026, ENSG00000108384, ENSG00000167670, ENSG00000174371, ENSG00000147140, ENSG00000162607, ENSG00000159259	310	205	19235	5.75083	1.92426e-06	1.60355e-07	8.24608e-06
	GOTERM_BP_ALL	GO:0006950~response to stress	59	19.0323	1.0529e-05	ENSG00000100823, ENSG00000071539, ENSG00000087074, ENSG00000187522, ENSG00000143799, ENSG00000196230, ENSG00000089057, ENSG00000137161, ENSG00000175197, ENSG00000167670, ENSG00000174371, ENSG00000111445, ENSG00000180228, ENSG00000148926, ENSG00000145386, ENSG00000100479, ENSG00000101773, ENSG00000138376, ENSG00000113456, ENSG00000168496, ENSG00000173334, ENSG00000114026, ENSG00000106268, ENSG0000…	277	1685	14116	1.78437	0.0183192	0.000420118	0.0178262
	GOTERM_BP_ALL	GO:0050896~response to stimulus	77	24.8387	0.161184	ENSG00000100823, ENSG00000159128, ENSG00000105173, ENSG00000117724, ENSG00000071539, ENSG00000087074, ENSG00000187522, ENSG00000143799, ENSG00000196230, ENSG00000137161, ENSG00000089057, ENSG00000167670, ENSG00000175197, ENSG00000174371, ENSG00000111445, ENSG00000180228, ENSG00000148926, ENSG00000145386, ENSG00000100479, ENSG00000101773, ENSG00000138376, ENSG00000113456, ENSG00000168496, ENSG0000…	277	3502	14116	1.12049	1	0.737133	94.9005
	Annotation Cluster 7	Enrichment Score: 7.831338669635636
	Category	Term	Count	%	PValue	Genes	List Total	Pop Hits	Pop Total	Fold Enrichment	Bonferroni	Benjamini	FDR
	UP_SEQ_FEATURE	nucleotide phosphate-binding region:ATP	50	16.129	7.98215e-13	ENSG00000142731, ENSG00000096063, ENSG00000168078, ENSG00000071539, ENSG00000070808, ENSG00000175792, ENSG00000166333, ENSG00000115977, ENSG00000121621, ENSG00000111445, ENSG00000135446, ENSG00000112742, ENSG00000100714, ENSG00000163808, ENSG00000142945, ENSG00000076003, ENSG00000112984, ENSG00000166483, ENSG00000087586, ENSG00000073111, ENSG00000186185, ENSG00000100749, ENSG00000136643, ENSG0000…	310	962	19113	3.20451	7.14434e-10	3.57217e-10	1.24337e-09
	SP_PIR_KEYWORDS	atp-binding	58	18.7097	6.91963e-12	ENSG00000142731, ENSG00000096063, ENSG00000167325, ENSG00000168078, ENSG00000070808, ENSG00000071539, ENSG00000175792, ENSG00000166333, ENSG00000187522, ENSG00000115977, ENSG00000111445, ENSG00000121621, ENSG00000179115, ENSG00000135446, ENSG00000163468, ENSG00000112742, ENSG00000100714, ENSG00000163808, ENSG00000142945, ENSG00000076003, ENSG00000166483, ENSG00000112984, ENSG00000087586, ENSG0000…	310	1326	19235	2.71403	2.17275e-09	2.41416e-10	9.31093e-09
	SP_PIR_KEYWORDS	nucleotide-binding	66	21.2903	2.09172e-11	ENSG00000142731, ENSG00000096063, ENSG00000167325, ENSG00000168078, ENSG00000070808, ENSG00000071539, ENSG00000175792, ENSG00000166333, ENSG00000131462, ENSG00000187522, ENSG00000196230, ENSG00000115977, ENSG00000111445, ENSG00000121621, ENSG00000179115, ENSG00000135446, ENSG00000163468, ENSG00000112742, ENSG00000100714, ENSG00000163808, ENSG00000172340, ENSG00000142945, ENSG00000076003, ENSG0000…	310	1686	19235	2.42894	6.56799e-09	6.56799e-10	2.8146e-08
	GOTERM_MF_FAT	GO:0000166~nucleotide binding	82	26.4516	5.54713e-11	ENSG00000120948, ENSG00000142731, ENSG00000096063, ENSG00000167325, ENSG00000168078, ENSG00000071539, ENSG00000070808, ENSG00000175792, ENSG00000166333, ENSG00000077312, ENSG00000131462, ENSG00000187522, ENSG00000143799, ENSG00000196230, ENSG00000115977, ENSG00000111445, ENSG00000121621, ENSG00000136450, ENSG00000179115, ENSG00000135446, ENSG00000163468, ENSG00000105865, ENSG00000112742, ENSG0000…	233	2245	12983	2.03524	2.44074e-08	2.44074e-08	7.84442e-08
	GOTERM_MF_FAT	GO:0005524~ATP binding	62	20	1.78868e-10	ENSG00000142731, ENSG00000096063, ENSG00000167325, ENSG00000168078, ENSG00000070808, ENSG00000071539, ENSG00000175792, ENSG00000166333, ENSG00000187522, ENSG00000115977, ENSG00000111445, ENSG00000121621, ENSG00000179115, ENSG00000135446, ENSG00000163468, ENSG00000112742, ENSG00000119383, ENSG00000100714, ENSG00000136518, ENSG00000163808, ENSG00000173334, ENSG00000142945, ENSG00000172340, ENSG0000…	233	1477	12983	2.339	7.87017e-08	3.93509e-08	2.52944e-07
	GOTERM_MF_FAT	GO:0032559~adenyl ribonucleotide binding	62	20	3.08747e-10	ENSG00000142731, ENSG00000096063, ENSG00000167325, ENSG00000168078, ENSG00000070808, ENSG00000071539, ENSG00000175792, ENSG00000166333, ENSG00000187522, ENSG00000115977, ENSG00000111445, ENSG00000121621, ENSG00000179115, ENSG00000135446, ENSG00000163468, ENSG00000112742, ENSG00000119383, ENSG00000100714, ENSG00000136518, ENSG00000163808, ENSG00000173334, ENSG00000142945, ENSG00000172340, ENSG0000…	233	1497	12983	2.30775	1.35849e-07	4.5283e-08	4.36612e-07
	GOTERM_MF_FAT	GO:0030554~adenyl nucleotide binding	64	20.6452	3.22742e-10	ENSG00000142731, ENSG00000096063, ENSG00000167325, ENSG00000168078, ENSG00000070808, ENSG00000071539, ENSG00000175792, ENSG00000166333, ENSG00000187522, ENSG00000115977, ENSG00000111445, ENSG00000121621, ENSG00000179115, ENSG00000135446, ENSG00000163468, ENSG00000105865, ENSG00000112742, ENSG00000119383, ENSG00000100714, ENSG00000136518, ENSG00000163808, ENSG00000173334, ENSG00000172340, ENSG0000…	233	1577	12983	2.26135	1.42006e-07	3.55016e-08	4.56402e-07
	GOTERM_MF_ALL	GO:0000166~nucleotide binding	82	26.4516	3.74175e-10	ENSG00000120948, ENSG00000142731, ENSG00000096063, ENSG00000167325, ENSG00000168078, ENSG00000071539, ENSG00000070808, ENSG00000175792, ENSG00000166333, ENSG00000077312, ENSG00000131462, ENSG00000187522, ENSG00000143799, ENSG00000196230, ENSG00000115977, ENSG00000111445, ENSG00000121621, ENSG00000136450, ENSG00000179115, ENSG00000135446, ENSG00000163468, ENSG00000105865, ENSG00000112742, ENSG0000…	277	2245	15143	1.99678	1.84094e-07	9.2047e-08	5.37605e-07
	GOTERM_MF_FAT	GO:0001883~purine nucleoside binding	64	20.6452	6.00947e-10	ENSG00000142731, ENSG00000096063, ENSG00000167325, ENSG00000168078, ENSG00000070808, ENSG00000071539, ENSG00000175792, ENSG00000166333, ENSG00000187522, ENSG00000115977, ENSG00000111445, ENSG00000121621, ENSG00000179115, ENSG00000135446, ENSG00000163468, ENSG00000105865, ENSG00000112742, ENSG00000119383, ENSG00000100714, ENSG00000136518, ENSG00000163808, ENSG00000173334, ENSG00000172340, ENSG0000…	233	1601	12983	2.22745	2.64417e-07	5.28833e-08	8.49824e-07
	GOTERM_MF_ALL	GO:0005524~ATP binding	62	20	6.90047e-10	ENSG00000142731, ENSG00000096063, ENSG00000167325, ENSG00000168078, ENSG00000070808, ENSG00000071539, ENSG00000175792, ENSG00000166333, ENSG00000187522, ENSG00000115977, ENSG00000111445, ENSG00000121621, ENSG00000179115, ENSG00000135446, ENSG00000163468, ENSG00000112742, ENSG00000119383, ENSG00000100714, ENSG00000136518, ENSG00000163808, ENSG00000173334, ENSG00000142945, ENSG00000172340, ENSG0000…	277	1477	15143	2.29479	3.39503e-07	1.13168e-07	9.91442e-07
	GOTERM_MF_FAT	GO:0001882~nucleoside binding	64	20.6452	7.94942e-10	ENSG00000142731, ENSG00000096063, ENSG00000167325, ENSG00000168078, ENSG00000070808, ENSG00000071539, ENSG00000175792, ENSG00000166333, ENSG00000187522, ENSG00000115977, ENSG00000111445, ENSG00000121621, ENSG00000179115, ENSG00000135446, ENSG00000163468, ENSG00000105865, ENSG00000112742, ENSG00000119383, ENSG00000100714, ENSG00000136518, ENSG00000163808, ENSG00000173334, ENSG00000172340, ENSG0000…	233	1612	12983	2.21225	3.49775e-07	5.82958e-08	1.12416e-06
	GOTERM_MF_ALL	GO:0032559~adenyl ribonucleotide binding	62	20	1.17095e-09	ENSG00000142731, ENSG00000096063, ENSG00000167325, ENSG00000168078, ENSG00000070808, ENSG00000071539, ENSG00000175792, ENSG00000166333, ENSG00000187522, ENSG00000115977, ENSG00000111445, ENSG00000121621, ENSG00000179115, ENSG00000135446, ENSG00000163468, ENSG00000112742, ENSG00000119383, ENSG00000100714, ENSG00000136518, ENSG00000163808, ENSG00000173334, ENSG00000142945, ENSG00000172340, ENSG0000…	277	1497	15143	2.26413	5.76106e-07	1.44026e-07	1.68239e-06
	GOTERM_MF_ALL	GO:0030554~adenyl nucleotide binding	64	20.6452	1.28116e-09	ENSG00000142731, ENSG00000096063, ENSG00000167325, ENSG00000168078, ENSG00000070808, ENSG00000071539, ENSG00000175792, ENSG00000166333, ENSG00000187522, ENSG00000115977, ENSG00000111445, ENSG00000121621, ENSG00000179115, ENSG00000135446, ENSG00000163468, ENSG00000105865, ENSG00000112742, ENSG00000119383, ENSG00000100714, ENSG00000136518, ENSG00000163808, ENSG00000173334, ENSG00000172340, ENSG0000…	277	1577	15143	2.21861	6.3033e-07	1.26066e-07	1.84074e-06
	GOTERM_MF_ALL	GO:0001883~purine nucleoside binding	64	20.6452	2.33643e-09	ENSG00000142731, ENSG00000096063, ENSG00000167325, ENSG00000168078, ENSG00000070808, ENSG00000071539, ENSG00000175792, ENSG00000166333, ENSG00000187522, ENSG00000115977, ENSG00000111445, ENSG00000121621, ENSG00000179115, ENSG00000135446, ENSG00000163468, ENSG00000105865, ENSG00000112742, ENSG00000119383, ENSG00000100714, ENSG00000136518, ENSG00000163808, ENSG00000173334, ENSG00000172340, ENSG0000…	277	1601	15143	2.18535	1.14952e-06	1.91587e-07	3.35693e-06
	GOTERM_MF_ALL	GO:0001882~nucleoside binding	64	20.6452	3.06145e-09	ENSG00000142731, ENSG00000096063, ENSG00000167325, ENSG00000168078, ENSG00000070808, ENSG00000071539, ENSG00000175792, ENSG00000166333, ENSG00000187522, ENSG00000115977, ENSG00000111445, ENSG00000121621, ENSG00000179115, ENSG00000135446, ENSG00000163468, ENSG00000105865, ENSG00000112742, ENSG00000119383, ENSG00000100714, ENSG00000136518, ENSG00000163808, ENSG00000173334, ENSG00000172340, ENSG0000…	277	1612	15143	2.17044	1.50623e-06	1.88279e-07	4.39861e-06
	GOTERM_MF_FAT	GO:0017076~purine nucleotide binding	68	21.9355	2.04358e-08	ENSG00000142731, ENSG00000096063, ENSG00000167325, ENSG00000168078, ENSG00000070808, ENSG00000071539, ENSG00000175792, ENSG00000166333, ENSG00000131462, ENSG00000187522, ENSG00000196230, ENSG00000115977, ENSG00000111445, ENSG00000121621, ENSG00000179115, ENSG00000135446, ENSG00000163468, ENSG00000105865, ENSG00000112742, ENSG00000119383, ENSG00000100714, ENSG00000136518, ENSG00000173334, ENSG0000…	233	1918	12983	1.97551	8.99173e-06	1.28454e-06	2.88992e-05
	GOTERM_MF_FAT	GO:0032555~purine ribonucleotide binding	66	21.2903	2.15886e-08	ENSG00000142731, ENSG00000096063, ENSG00000167325, ENSG00000168078, ENSG00000070808, ENSG00000071539, ENSG00000175792, ENSG00000166333, ENSG00000131462, ENSG00000187522, ENSG00000196230, ENSG00000115977, ENSG00000111445, ENSG00000121621, ENSG00000179115, ENSG00000135446, ENSG00000163468, ENSG00000112742, ENSG00000119383, ENSG00000100714, ENSG00000136518, ENSG00000173334, ENSG00000163808, ENSG0000…	233	1836	12983	2.00304	9.49896e-06	1.18737e-06	3.05294e-05
	GOTERM_MF_FAT	GO:0032553~ribonucleotide binding	66	21.2903	2.15886e-08	ENSG00000142731, ENSG00000096063, ENSG00000167325, ENSG00000168078, ENSG00000070808, ENSG00000071539, ENSG00000175792, ENSG00000166333, ENSG00000131462, ENSG00000187522, ENSG00000196230, ENSG00000115977, ENSG00000111445, ENSG00000121621, ENSG00000179115, ENSG00000135446, ENSG00000163468, ENSG00000112742, ENSG00000119383, ENSG00000100714, ENSG00000136518, ENSG00000173334, ENSG00000163808, ENSG0000…	233	1836	12983	2.00304	9.49896e-06	1.18737e-06	3.05294e-05
	GOTERM_MF_ALL	GO:0017076~purine nucleotide binding	68	21.9355	7.59856e-08	ENSG00000142731, ENSG00000096063, ENSG00000167325, ENSG00000168078, ENSG00000070808, ENSG00000071539, ENSG00000175792, ENSG00000166333, ENSG00000131462, ENSG00000187522, ENSG00000196230, ENSG00000115977, ENSG00000111445, ENSG00000121621, ENSG00000179115, ENSG00000135446, ENSG00000163468, ENSG00000105865, ENSG00000112742, ENSG00000119383, ENSG00000100714, ENSG00000136518, ENSG00000173334, ENSG0000…	277	1918	15143	1.93817	3.73842e-05	4.15387e-06	0.000109174
	GOTERM_MF_ALL	GO:0032553~ribonucleotide binding	66	21.2903	7.68563e-08	ENSG00000142731, ENSG00000096063, ENSG00000167325, ENSG00000168078, ENSG00000070808, ENSG00000071539, ENSG00000175792, ENSG00000166333, ENSG00000131462, ENSG00000187522, ENSG00000196230, ENSG00000115977, ENSG00000111445, ENSG00000121621, ENSG00000179115, ENSG00000135446, ENSG00000163468, ENSG00000112742, ENSG00000119383, ENSG00000100714, ENSG00000136518, ENSG00000173334, ENSG00000163808, ENSG0000…	277	1836	15143	1.96518	3.78126e-05	3.78133e-06	0.000110425
	GOTERM_MF_ALL	GO:0032555~purine ribonucleotide binding	66	21.2903	7.68563e-08	ENSG00000142731, ENSG00000096063, ENSG00000167325, ENSG00000168078, ENSG00000070808, ENSG00000071539, ENSG00000175792, ENSG00000166333, ENSG00000131462, ENSG00000187522, ENSG00000196230, ENSG00000115977, ENSG00000111445, ENSG00000121621, ENSG00000179115, ENSG00000135446, ENSG00000163468, ENSG00000112742, ENSG00000119383, ENSG00000100714, ENSG00000136518, ENSG00000173334, ENSG00000163808, ENSG0000…	277	1836	15143	1.96518	3.78126e-05	3.78133e-06	0.000110425
	UP_SEQ_FEATURE	binding site:ATP	24	7.74194	2.67752e-05	ENSG00000142731, ENSG00000096063, ENSG00000127564, ENSG00000100749, ENSG00000168078, ENSG00000169679, ENSG00000070808, ENSG00000136643, ENSG00000101911, ENSG00000112742, ENSG00000116106, ENSG00000166333, ENSG00000196730, ENSG00000142945, ENSG00000170312, ENSG00000115977, ENSG00000166483, ENSG00000165304, ENSG00000178999, ENSG00000166851, ENSG00000135446, ENSG00000108443, ENSG00000183765, ENSG0000…	310	542	19113	2.7301	0.0236793	0.00478137	0.0416976
	GOTERM_MF_ALL	GO:0016462~pyrophosphatase activity	30	9.67742	0.000129506	ENSG00000186185, ENSG00000071539, ENSG00000124209, ENSG00000175792, ENSG00000049541, ENSG00000179958, ENSG00000131462, ENSG00000196230, ENSG00000160957, ENSG00000138160, ENSG00000156802, ENSG00000167658, ENSG00000121621, ENSG00000111445, ENSG00000137807, ENSG00000166508, ENSG00000135829, ENSG00000074582, ENSG00000138182, ENSG00000085999, ENSG00000198265, ENSG00000119383, ENSG00000163808, ENSG0000…	277	757	15143	2.16649	0.0617332	0.00353379	0.18591
	GOTERM_MF_ALL	GO:0016818~hydrolase activity, acting on acid anhydrides, in phosphorus-containing anhydrides	30	9.67742	0.000139901	ENSG00000186185, ENSG00000071539, ENSG00000124209, ENSG00000175792, ENSG00000049541, ENSG00000179958, ENSG00000131462, ENSG00000196230, ENSG00000160957, ENSG00000138160, ENSG00000156802, ENSG00000167658, ENSG00000121621, ENSG00000111445, ENSG00000137807, ENSG00000166508, ENSG00000135829, ENSG00000074582, ENSG00000138182, ENSG00000085999, ENSG00000198265, ENSG00000119383, ENSG00000163808, ENSG0000…	277	760	15143	2.15794	0.0665205	0.0036164	0.200819
	GOTERM_MF_ALL	GO:0016817~hydrolase activity, acting on acid anhydrides	30	9.67742	0.000152221	ENSG00000186185, ENSG00000071539, ENSG00000124209, ENSG00000175792, ENSG00000049541, ENSG00000179958, ENSG00000131462, ENSG00000196230, ENSG00000160957, ENSG00000138160, ENSG00000156802, ENSG00000167658, ENSG00000121621, ENSG00000111445, ENSG00000137807, ENSG00000166508, ENSG00000135829, ENSG00000074582, ENSG00000138182, ENSG00000085999, ENSG00000198265, ENSG00000119383, ENSG00000163808, ENSG0000…	277	764	15143	2.14664	0.0721622	0.00356023	0.218485
	GOTERM_MF_ALL	GO:0017111~nucleoside-triphosphatase activity	29	9.35484	0.000159255	ENSG00000186185, ENSG00000071539, ENSG00000124209, ENSG00000175792, ENSG00000049541, ENSG00000131462, ENSG00000196230, ENSG00000160957, ENSG00000138160, ENSG00000156802, ENSG00000167658, ENSG00000121621, ENSG00000111445, ENSG00000137807, ENSG00000166508, ENSG00000135829, ENSG00000074582, ENSG00000138182, ENSG00000085999, ENSG00000198265, ENSG00000119383, ENSG00000163808, ENSG00000142945, ENSG0000…	277	728	15143	2.1777	0.0753684	0.00355548	0.228571
	GOTERM_MF_ALL	GO:0016787~hydrolase activity	59	19.0323	0.00470978	ENSG00000100823, ENSG00000112667, ENSG00000162407, ENSG00000071539, ENSG00000172336, ENSG00000175792, ENSG00000115241, ENSG00000131462, ENSG00000196230, ENSG00000174371, ENSG00000111445, ENSG00000121621, ENSG00000130313, ENSG00000111077, ENSG00000113456, ENSG00000119383, ENSG00000100714, ENSG00000075914, ENSG00000168496, ENSG00000163808, ENSG00000142945, ENSG00000145293, ENSG00000114026, ENSG0000…	277	2283	15143	1.41279	0.90199	0.0624818	6.55796
	Annotation Cluster 8	Enrichment Score: 6.860767038889839
	Category	Term	Count	%	PValue	Genes	List Total	Pop Hits	Pop Total	Fold Enrichment	Bonferroni	Benjamini	FDR
	GOTERM_BP_ALL	GO:0000226~microtubule cytoskeleton organization	19	6.12903	5.67276e-10	ENSG00000135476, ENSG00000040275, ENSG00000112742, ENSG00000134222, ENSG00000142945, ENSG00000131462, ENSG00000130640, ENSG00000196230, ENSG00000138160, ENSG00000121621, ENSG00000137804, ENSG00000152253, ENSG00000076382, ENSG00000137807, ENSG00000198901, ENSG00000013810, ENSG00000103540, ENSG00000175063, ENSG00000087586	277	147	14116	6.5867	9.96137e-07	3.55763e-08	9.60509e-07
	GOTERM_BP_ALL	GO:0007051~spindle organization	12	3.87097	7.36946e-10	ENSG00000135476, ENSG00000196230, ENSG00000138160, ENSG00000112742, ENSG00000152253, ENSG00000137807, ENSG00000076382, ENSG00000198901, ENSG00000013810, ENSG00000131462, ENSG00000087586, ENSG00000175063	277	45	14116	13.5894	1.29408e-06	4.46234e-08	1.24779e-06
	GOTERM_BP_FAT	GO:0000226~microtubule cytoskeleton organization	19	6.12903	8.23928e-10	ENSG00000135476, ENSG00000040275, ENSG00000112742, ENSG00000134222, ENSG00000142945, ENSG00000131462, ENSG00000130640, ENSG00000196230, ENSG00000138160, ENSG00000121621, ENSG00000137804, ENSG00000152253, ENSG00000076382, ENSG00000137807, ENSG00000198901, ENSG00000013810, ENSG00000103540, ENSG00000175063, ENSG00000087586	272	147	13528	6.42837	1.34053e-06	7.05543e-08	1.38244e-06
	GOTERM_BP_ALL	GO:0007017~microtubule-based process	24	7.74194	9.30004e-10	ENSG00000135476, ENSG00000186185, ENSG00000040275, ENSG00000138182, ENSG00000112742, ENSG00000134222, ENSG00000163808, ENSG00000142945, ENSG00000130640, ENSG00000131462, ENSG00000196230, ENSG00000075218, ENSG00000138160, ENSG00000121621, ENSG00000112984, ENSG00000152253, ENSG00000137804, ENSG00000076382, ENSG00000137807, ENSG00000198901, ENSG00000013810, ENSG00000103540, ENSG00000175063, ENSG0000…	277	253	14116	4.83418	1.63309e-06	5.44362e-08	1.57468e-06
	GOTERM_BP_FAT	GO:0007051~spindle organization	12	3.87097	9.45445e-10	ENSG00000135476, ENSG00000196230, ENSG00000138160, ENSG00000112742, ENSG00000152253, ENSG00000137807, ENSG00000076382, ENSG00000198901, ENSG00000013810, ENSG00000131462, ENSG00000087586, ENSG00000175063	272	45	13528	13.2627	1.53824e-06	7.6912e-08	1.58633e-06
	GOTERM_BP_FAT	GO:0007017~microtubule-based process	24	7.74194	1.4505e-09	ENSG00000135476, ENSG00000186185, ENSG00000040275, ENSG00000138182, ENSG00000112742, ENSG00000134222, ENSG00000163808, ENSG00000142945, ENSG00000130640, ENSG00000131462, ENSG00000196230, ENSG00000075218, ENSG00000138160, ENSG00000121621, ENSG00000112984, ENSG00000152253, ENSG00000137804, ENSG00000076382, ENSG00000137807, ENSG00000198901, ENSG00000013810, ENSG00000103540, ENSG00000175063, ENSG0000…	272	253	13528	4.71797	2.35996e-06	1.07271e-07	2.43375e-06
	GOTERM_BP_ALL	GO:0007052~mitotic spindle organization	5	1.6129	0.00016467	ENSG00000138160, ENSG00000112742, ENSG00000152253, ENSG00000137807, ENSG00000198901	277	15	14116	16.9868	0.251126	0.00450831	0.278453
	GOTERM_BP_FAT	GO:0007052~mitotic spindle organization	5	1.6129	0.000180631	ENSG00000138160, ENSG00000112742, ENSG00000152253, ENSG00000137807, ENSG00000198901	272	15	13528	16.5784	0.254659	0.00636905	0.302643
	GOTERM_BP_ALL	GO:0007010~cytoskeleton organization	21	6.77419	0.000374354	ENSG00000135476, ENSG00000040275, ENSG00000112742, ENSG00000134222, ENSG00000142945, ENSG00000154096, ENSG00000131462, ENSG00000182253, ENSG00000130640, ENSG00000196230, ENSG00000138160, ENSG00000121621, ENSG00000152253, ENSG00000137804, ENSG00000076382, ENSG00000137807, ENSG00000198901, ENSG00000013810, ENSG00000103540, ENSG00000175063, ENSG00000087586	277	436	14116	2.45451	0.481849	0.00921766	0.631968
	GOTERM_BP_FAT	GO:0007010~cytoskeleton organization	21	6.77419	0.000504524	ENSG00000135476, ENSG00000040275, ENSG00000112742, ENSG00000134222, ENSG00000142945, ENSG00000154096, ENSG00000131462, ENSG00000182253, ENSG00000130640, ENSG00000196230, ENSG00000138160, ENSG00000121621, ENSG00000152253, ENSG00000137804, ENSG00000076382, ENSG00000137807, ENSG00000198901, ENSG00000013810, ENSG00000103540, ENSG00000175063, ENSG00000087586	272	436	13528	2.39551	0.560038	0.0156658	0.843163
	Annotation Cluster 9	Enrichment Score: 6.137244025075976
	Category	Term	Count	%	PValue	Genes	List Total	Pop Hits	Pop Total	Fold Enrichment	Bonferroni	Benjamini	FDR
	SP_PIR_KEYWORDS	cell cycle control	9	2.90323	2.31805e-08	ENSG00000170312, ENSG00000100526, ENSG00000105173, ENSG00000145604, ENSG00000166483, ENSG00000134057, ENSG00000123080, ENSG00000135446, ENSG00000145386	310	31	19235	18.014	7.27866e-06	4.28158e-07	3.11916e-05
	GOTERM_BP_ALL	GO:0051329~interphase of mitotic cell cycle	14	4.51613	1.02579e-07	ENSG00000101773, ENSG00000117724, ENSG00000105173, ENSG00000070808, ENSG00000134057, ENSG00000123080, ENSG00000177084, ENSG00000089685, ENSG00000071564, ENSG00000075218, ENSG00000100526, ENSG00000145604, ENSG00000135446, ENSG00000006611	277	103	14116	6.92664	0.000180112	5.00355e-06	0.000173685
	GOTERM_BP_FAT	GO:0051329~interphase of mitotic cell cycle	14	4.51613	1.3475e-07	ENSG00000101773, ENSG00000117724, ENSG00000105173, ENSG00000070808, ENSG00000134057, ENSG00000123080, ENSG00000177084, ENSG00000089685, ENSG00000071564, ENSG00000075218, ENSG00000100526, ENSG00000145604, ENSG00000135446, ENSG00000006611	272	103	13528	6.76014	0.000219214	8.76949e-06	0.000226092
	GOTERM_BP_ALL	GO:0051325~interphase	14	4.51613	1.44739e-07	ENSG00000101773, ENSG00000117724, ENSG00000105173, ENSG00000070808, ENSG00000134057, ENSG00000123080, ENSG00000177084, ENSG00000089685, ENSG00000071564, ENSG00000075218, ENSG00000100526, ENSG00000145604, ENSG00000135446, ENSG00000006611	277	106	14116	6.7306	0.00025413	6.86923e-06	0.000245072
	GOTERM_BP_FAT	GO:0051325~interphase	14	4.51613	1.89896e-07	ENSG00000101773, ENSG00000117724, ENSG00000105173, ENSG00000070808, ENSG00000134057, ENSG00000123080, ENSG00000177084, ENSG00000089685, ENSG00000071564, ENSG00000075218, ENSG00000100526, ENSG00000145604, ENSG00000135446, ENSG00000006611	272	106	13528	6.56881	0.000308913	1.1883e-05	0.00031862
	GOTERM_BP_ALL	GO:0000082~G1/S transition of mitotic cell cycle	8	2.58065	0.000103504	ENSG00000101773, ENSG00000177084, ENSG00000100526, ENSG00000105173, ENSG00000070808, ENSG00000145604, ENSG00000123080, ENSG00000135446	277	56	14116	7.28004	0.166201	0.00307598	0.175108
	GOTERM_BP_FAT	GO:0000082~G1/S transition of mitotic cell cycle	8	2.58065	0.000120094	ENSG00000101773, ENSG00000177084, ENSG00000100526, ENSG00000105173, ENSG00000070808, ENSG00000145604, ENSG00000123080, ENSG00000135446	272	56	13528	7.10504	0.177499	0.00464169	0.201311
	Annotation Cluster 10	Enrichment Score: 5.22854911126288
	Category	Term	Count	%	PValue	Genes	List Total	Pop Hits	Pop Total	Fold Enrichment	Bonferroni	Benjamini	FDR
	GOTERM_BP_ALL	GO:0000075~cell cycle checkpoint	17	5.48387	2.06934e-11	ENSG00000101773, ENSG00000188486, ENSG00000154473, ENSG00000117724, ENSG00000169679, ENSG00000113456, ENSG00000112742, ENSG00000093009, ENSG00000167513, ENSG00000175305, ENSG00000170312, ENSG00000089685, ENSG00000075218, ENSG00000164109, ENSG00000184445, ENSG00000145386, ENSG00000183765	277	91	14116	9.52005	3.63377e-08	1.51407e-09	3.5038e-08
	GOTERM_BP_FAT	GO:0000075~cell cycle checkpoint	17	5.48387	2.934e-11	ENSG00000101773, ENSG00000188486, ENSG00000154473, ENSG00000117724, ENSG00000169679, ENSG00000113456, ENSG00000112742, ENSG00000093009, ENSG00000167513, ENSG00000175305, ENSG00000170312, ENSG00000089685, ENSG00000075218, ENSG00000164109, ENSG00000184445, ENSG00000145386, ENSG00000183765	272	91	13528	9.29121	4.77363e-08	2.80802e-09	4.92288e-08
	GOTERM_BP_ALL	GO:0007346~regulation of mitotic cell cycle	16	5.16129	2.90613e-07	ENSG00000127564, ENSG00000135476, ENSG00000154473, ENSG00000117724, ENSG00000169679, ENSG00000138182, ENSG00000112742, ENSG00000167513, ENSG00000170312, ENSG00000089685, ENSG00000075218, ENSG00000137804, ENSG00000164109, ENSG00000184445, ENSG00000145386, ENSG00000175063	277	152	14116	5.36424	0.000510186	1.34293e-05	0.000492063
	GOTERM_BP_FAT	GO:0007346~regulation of mitotic cell cycle	16	5.16129	3.92285e-07	ENSG00000127564, ENSG00000135476, ENSG00000154473, ENSG00000117724, ENSG00000169679, ENSG00000138182, ENSG00000112742, ENSG00000167513, ENSG00000170312, ENSG00000089685, ENSG00000075218, ENSG00000137804, ENSG00000164109, ENSG00000184445, ENSG00000145386, ENSG00000175063	272	152	13528	5.23529	0.000638044	2.36385e-05	0.0006582
	GOTERM_BP_ALL	GO:0031570~DNA integrity checkpoint	8	2.58065	6.38182e-05	ENSG00000170312, ENSG00000188486, ENSG00000075218, ENSG00000113456, ENSG00000093009, ENSG00000167513, ENSG00000145386, ENSG00000183765	277	52	14116	7.84004	0.106017	0.00203553	0.108002
	GOTERM_BP_FAT	GO:0031570~DNA integrity checkpoint	8	2.58065	7.41659e-05	ENSG00000170312, ENSG00000188486, ENSG00000075218, ENSG00000113456, ENSG00000093009, ENSG00000167513, ENSG00000145386, ENSG00000183765	272	52	13528	7.65158	0.113676	0.00317055	0.124368
	GOTERM_BP_ALL	GO:0000077~DNA damage checkpoint	6	1.93548	0.00237406	ENSG00000170312, ENSG00000188486, ENSG00000075218, ENSG00000113456, ENSG00000145386, ENSG00000183765	277	48	14116	6.37004	0.984606	0.0438874	3.94462
	GOTERM_BP_FAT	GO:0000077~DNA damage checkpoint	6	1.93548	0.00263436	ENSG00000170312, ENSG00000188486, ENSG00000075218, ENSG00000113456, ENSG00000145386, ENSG00000183765	272	48	13528	6.21691	0.986319	0.0586566	4.32942
	GOTERM_BP_ALL	GO:0042770~DNA damage response, signal transduction	7	2.25806	0.00474693	ENSG00000170312, ENSG00000156709, ENSG00000188486, ENSG00000075218, ENSG00000113456, ENSG00000145386, ENSG00000183765	277	80	14116	4.45903	0.999765	0.0793979	7.74062
	GOTERM_BP_FAT	GO:0042770~DNA damage response, signal transduction	7	2.25806	0.00532809	ENSG00000170312, ENSG00000156709, ENSG00000188486, ENSG00000075218, ENSG00000113456, ENSG00000145386, ENSG00000183765	272	80	13528	4.35184	0.999832	0.101751	8.57373
	Annotation Cluster 11	Enrichment Score: 4.988946003120674
	Category	Term	Count	%	PValue	Genes	List Total	Pop Hits	Pop Total	Fold Enrichment	Bonferroni	Benjamini	FDR
	GOTERM_BP_ALL	GO:0007059~chromosome segregation	18	5.80645	2.28203e-13	ENSG00000154839, ENSG00000096063, ENSG00000136824, ENSG00000135476, ENSG00000154473, ENSG00000040275, ENSG00000117724, ENSG00000151503, ENSG00000075188, ENSG00000149503, ENSG00000149636, ENSG00000089685, ENSG00000108384, ENSG00000179041, ENSG00000121621, ENSG00000137804, ENSG00000152253, ENSG00000164109	277	81	14116	11.3245	4.00633e-10	2.22574e-11	3.86302e-10
	GOTERM_BP_FAT	GO:0007059~chromosome segregation	18	5.80645	3.32634e-13	ENSG00000154839, ENSG00000096063, ENSG00000136824, ENSG00000135476, ENSG00000154473, ENSG00000040275, ENSG00000117724, ENSG00000151503, ENSG00000075188, ENSG00000149503, ENSG00000149636, ENSG00000089685, ENSG00000108384, ENSG00000179041, ENSG00000121621, ENSG00000137804, ENSG00000152253, ENSG00000164109	272	81	13528	11.0523	5.41177e-10	3.60785e-11	5.58098e-10
	SP_PIR_KEYWORDS	Chromosome partition	9	2.90323	2.31805e-08	ENSG00000149636, ENSG00000096063, ENSG00000089685, ENSG00000135476, ENSG00000154473, ENSG00000169679, ENSG00000075188, ENSG00000149503, ENSG00000142945	310	31	19235	18.014	7.27866e-06	4.28158e-07	3.11916e-05
	GOTERM_BP_ALL	GO:0000070~mitotic sister chromatid segregation	9	2.90323	3.63251e-07	ENSG00000136824, ENSG00000135476, ENSG00000154473, ENSG00000040275, ENSG00000179041, ENSG00000151503, ENSG00000121621, ENSG00000137804, ENSG00000164109	277	36	14116	12.7401	0.000637666	1.63555e-05	0.000615053
	GOTERM_BP_FAT	GO:0000070~mitotic sister chromatid segregation	9	2.90323	4.35234e-07	ENSG00000136824, ENSG00000135476, ENSG00000154473, ENSG00000040275, ENSG00000179041, ENSG00000151503, ENSG00000121621, ENSG00000137804, ENSG00000164109	272	36	13528	12.4338	0.000707875	2.52899e-05	0.000730263
	GOTERM_BP_ALL	GO:0000819~sister chromatid segregation	9	2.90323	4.55668e-07	ENSG00000136824, ENSG00000135476, ENSG00000154473, ENSG00000040275, ENSG00000179041, ENSG00000151503, ENSG00000121621, ENSG00000137804, ENSG00000164109	277	37	14116	12.3957	0.000799833	2.00036e-05	0.000771531
	GOTERM_BP_FAT	GO:0000819~sister chromatid segregation	9	2.90323	5.45741e-07	ENSG00000136824, ENSG00000135476, ENSG00000154473, ENSG00000040275, ENSG00000179041, ENSG00000151503, ENSG00000121621, ENSG00000137804, ENSG00000164109	272	37	13528	12.0978	0.000887526	3.06175e-05	0.000915676
	GOTERM_BP_ALL	GO:0051303~establishment of chromosome localization	5	1.6129	0.00016467	ENSG00000089685, ENSG00000040275, ENSG00000117724, ENSG00000179041, ENSG00000121621	277	15	14116	16.9868	0.251126	0.00450831	0.278453
	GOTERM_BP_ALL	GO:0050000~chromosome localization	5	1.6129	0.00016467	ENSG00000089685, ENSG00000040275, ENSG00000117724, ENSG00000179041, ENSG00000121621	277	15	14116	16.9868	0.251126	0.00450831	0.278453
	GOTERM_BP_FAT	GO:0051303~establishment of chromosome localization	5	1.6129	0.000180631	ENSG00000089685, ENSG00000040275, ENSG00000117724, ENSG00000179041, ENSG00000121621	272	15	13528	16.5784	0.254659	0.00636905	0.302643
	GOTERM_BP_FAT	GO:0050000~chromosome localization	5	1.6129	0.000180631	ENSG00000089685, ENSG00000040275, ENSG00000117724, ENSG00000179041, ENSG00000121621	272	15	13528	16.5784	0.254659	0.00636905	0.302643
	GOTERM_BP_ALL	GO:0051640~organelle localization	9	2.90323	0.000434512	ENSG00000089685, ENSG00000135476, ENSG00000040275, ENSG00000117724, ENSG00000179041, ENSG00000066279, ENSG00000121621, ENSG00000137804, ENSG00000013810	277	92	14116	4.98525	0.533813	0.0105436	0.733173
	GOTERM_BP_FAT	GO:0051640~organelle localization	9	2.90323	0.000508936	ENSG00000089685, ENSG00000135476, ENSG00000040275, ENSG00000117724, ENSG00000179041, ENSG00000066279, ENSG00000121621, ENSG00000137804, ENSG00000013810	272	92	13528	4.86541	0.563187	0.0155059	0.850507
	GOTERM_BP_ALL	GO:0051310~metaphase plate congression	4	1.29032	0.00108599	ENSG00000040275, ENSG00000117724, ENSG00000179041, ENSG00000121621	277	11	14116	18.531	0.851628	0.0241652	1.82297
	GOTERM_BP_FAT	GO:0051310~metaphase plate congression	4	1.29032	0.00116444	ENSG00000040275, ENSG00000117724, ENSG00000179041, ENSG00000121621	272	11	13528	18.0856	0.84978	0.0321554	1.93594
	GOTERM_BP_ALL	GO:0051656~establishment of organelle localization	7	2.25806	0.00226222	ENSG00000089685, ENSG00000135476, ENSG00000040275, ENSG00000117724, ENSG00000179041, ENSG00000121621, ENSG00000137804	277	69	14116	5.16988	0.981257	0.0432263	3.76212
	GOTERM_BP_FAT	GO:0051656~establishment of organelle localization	7	2.25806	0.00254993	ENSG00000089685, ENSG00000135476, ENSG00000040275, ENSG00000117724, ENSG00000179041, ENSG00000121621, ENSG00000137804	272	69	13528	5.04561	0.984299	0.0592604	4.19345
	GOTERM_BP_ALL	GO:0007080~mitotic metaphase plate congression	3	0.967742	0.0125239	ENSG00000040275, ENSG00000179041, ENSG00000121621	277	9	14116	16.9868	1	0.16226	19.2162
	GOTERM_BP_FAT	GO:0007080~mitotic metaphase plate congression	3	0.967742	0.0131167	ENSG00000040275, ENSG00000179041, ENSG00000121621	272	9	13528	16.5784	1	0.202383	19.8714
	Annotation Cluster 12	Enrichment Score: 4.804524302838446
	Category	Term	Count	%	PValue	Genes	List Total	Pop Hits	Pop Total	Fold Enrichment	Bonferroni	Benjamini	FDR
	KEGG_PATHWAY	hsa03030:DNA replication	17	5.48387	1.397e-17	ENSG00000073111, ENSG00000117748, ENSG00000014138, ENSG00000049541, ENSG00000168496, ENSG00000133119, ENSG00000177084, ENSG00000163918, ENSG00000100297, ENSG00000076003, ENSG00000146143, ENSG00000132646, ENSG00000111445, ENSG00000166508, ENSG00000104889, ENSG00000100479, ENSG00000198056	120	36	5085	20.0104	1.64845e-15	1.64845e-15	1.59878e-14
	GOTERM_CC_FAT	GO:0005657~replication fork	10	3.22581	2.52264e-09	ENSG00000133119, ENSG00000188486, ENSG00000117748, ENSG00000163918, ENSG00000146143, ENSG00000111445, ENSG00000132646, ENSG00000014138, ENSG00000049541, ENSG00000198056	224	32	12782	17.832	7.71926e-07	4.06277e-08	3.38118e-06
	GOTERM_CC_ALL	GO:0005657~replication fork	10	3.22581	2.71961e-09	ENSG00000133119, ENSG00000188486, ENSG00000117748, ENSG00000163918, ENSG00000146143, ENSG00000111445, ENSG00000132646, ENSG00000014138, ENSG00000049541, ENSG00000198056	280	32	15908	17.7545	8.81154e-07	2.93718e-08	3.67685e-06
	GOTERM_BP_ALL	GO:0006297~nucleotide-excision repair, DNA gap filling	8	2.58065	1.66572e-08	ENSG00000133119, ENSG00000177084, ENSG00000117748, ENSG00000163918, ENSG00000111445, ENSG00000132646, ENSG00000049541, ENSG00000100479	277	17	14116	23.9813	2.92497e-05	8.60297e-07	2.82039e-05
	GOTERM_BP_FAT	GO:0006297~nucleotide-excision repair, DNA gap filling	8	2.58065	1.96339e-08	ENSG00000133119, ENSG00000177084, ENSG00000117748, ENSG00000163918, ENSG00000111445, ENSG00000132646, ENSG00000049541, ENSG00000100479	272	17	13528	23.4048	3.19439e-05	1.38889e-06	3.29431e-05
	GOTERM_CC_FAT	GO:0005663~DNA replication factor C complex	5	1.6129	1.31639e-06	ENSG00000133119, ENSG00000163918, ENSG00000111445, ENSG00000132646, ENSG00000049541	224	6	12782	47.5521	0.000402734	1.54928e-05	0.00176439
	GOTERM_CC_ALL	GO:0005663~DNA replication factor C complex	5	1.6129	1.35125e-06	ENSG00000133119, ENSG00000163918, ENSG00000111445, ENSG00000132646, ENSG00000049541	280	6	15908	47.3452	0.000437709	1.0945e-05	0.00182684
	KEGG_PATHWAY	hsa03430:Mismatch repair	7	2.25806	1.05543e-05	ENSG00000133119, ENSG00000117748, ENSG00000163918, ENSG00000174371, ENSG00000111445, ENSG00000132646, ENSG00000049541	120	23	5085	12.8967	0.00124464	0.000415051	0.012078
	GOTERM_BP_ALL	GO:0006289~nucleotide-excision repair	9	2.90323	1.05965e-05	ENSG00000133119, ENSG00000177084, ENSG00000117748, ENSG00000114026, ENSG00000163918, ENSG00000111445, ENSG00000132646, ENSG00000049541, ENSG00000100479	277	55	14116	8.33896	0.0184354	0.000413414	0.0179403
	GOTERM_BP_FAT	GO:0006289~nucleotide-excision repair	9	2.90323	1.25982e-05	ENSG00000133119, ENSG00000177084, ENSG00000117748, ENSG00000114026, ENSG00000163918, ENSG00000111445, ENSG00000132646, ENSG00000049541, ENSG00000100479	272	55	13528	8.1385	0.0202888	0.000640339	0.021136
	PIR_SUPERFAMILY	PIRSF004274:phage T4 DNA polymerase accessory protein 44	4	1.29032	2.34791e-05	ENSG00000133119, ENSG00000163918, ENSG00000111445, ENSG00000049541	136	4	7396	54.3824	0.00391337	0.00391337	0.0285542
	GOTERM_MF_FAT	GO:0003689~DNA clamp loader activity	4	1.29032	5.48578e-05	ENSG00000133119, ENSG00000163918, ENSG00000111445, ENSG00000049541	233	5	12983	44.5768	0.0238491	0.0024109	0.0775486
	GOTERM_MF_FAT	GO:0033170~protein-DNA loading ATPase activity	4	1.29032	5.48578e-05	ENSG00000133119, ENSG00000163918, ENSG00000111445, ENSG00000049541	233	5	12983	44.5768	0.0238491	0.0024109	0.0775486
	GOTERM_MF_ALL	GO:0003689~DNA clamp loader activity	4	1.29032	5.82936e-05	ENSG00000133119, ENSG00000163918, ENSG00000111445, ENSG00000049541	277	5	15143	43.7343	0.0282739	0.00220382	0.0837222
	GOTERM_MF_ALL	GO:0033170~protein-DNA loading ATPase activity	4	1.29032	5.82936e-05	ENSG00000133119, ENSG00000163918, ENSG00000111445, ENSG00000049541	277	5	15143	43.7343	0.0282739	0.00220382	0.0837222
	KEGG_PATHWAY	hsa03420:Nucleotide excision repair	8	2.58065	6.02105e-05	ENSG00000133119, ENSG00000177084, ENSG00000117748, ENSG00000163918, ENSG00000111445, ENSG00000132646, ENSG00000049541, ENSG00000100479	120	44	5085	7.70455	0.00707987	0.00142	0.0688856
	INTERPRO	IPR003959:ATPase, AAA-type, core	7	2.25806	0.00016606	ENSG00000074582, ENSG00000156802, ENSG00000163918, ENSG00000071539, ENSG00000111445, ENSG00000175792, ENSG00000049541	282	49	16659	8.43921	0.0928843	0.0121117	0.244244
	SMART	SM00382:AAA	10	3.22581	0.00037207	ENSG00000133119, ENSG00000074582, ENSG00000108384, ENSG00000156802, ENSG00000163918, ENSG00000071539, ENSG00000111445, ENSG00000175792, ENSG00000049541, ENSG00000166508	141	144	9079	4.47153	0.0418932	0.010642	0.423
	GOTERM_MF_FAT	GO:0008094~DNA-dependent ATPase activity	7	2.25806	0.000517302	ENSG00000135829, ENSG00000133119, ENSG00000108384, ENSG00000160957, ENSG00000163918, ENSG00000111445, ENSG00000049541	233	57	12983	6.84293	0.203614	0.0133032	0.729057
	GOTERM_MF_ALL	GO:0008094~DNA-dependent ATPase activity	7	2.25806	0.000577832	ENSG00000135829, ENSG00000133119, ENSG00000108384, ENSG00000160957, ENSG00000163918, ENSG00000111445, ENSG00000049541	277	57	15143	6.7136	0.247516	0.0108779	0.827016
	INTERPRO	IPR003593:ATPase, AAA+ type, core	10	3.22581	0.000760779	ENSG00000133119, ENSG00000074582, ENSG00000108384, ENSG00000156802, ENSG00000163918, ENSG00000071539, ENSG00000111445, ENSG00000175792, ENSG00000049541, ENSG00000166508	282	144	16659	4.10239	0.360294	0.0397997	1.11441
	INTERPRO	IPR013748:Replication factor C	3	0.967742	0.000841079	ENSG00000163918, ENSG00000111445, ENSG00000049541	282	3	16659	59.0745	0.389771	0.0403245	1.23136
	GOTERM_MF_FAT	GO:0016887~ATPase activity	11	3.54839	0.0774373	ENSG00000135829, ENSG00000133119, ENSG00000108384, ENSG00000160957, ENSG00000156802, ENSG00000138182, ENSG00000163918, ENSG00000111445, ENSG00000175792, ENSG00000119383, ENSG00000049541	233	334	12983	1.83512	1	0.515072	68.0116
	GOTERM_MF_ALL	GO:0016887~ATPase activity	11	3.54839	0.085537	ENSG00000135829, ENSG00000133119, ENSG00000108384, ENSG00000160957, ENSG00000156802, ENSG00000138182, ENSG00000163918, ENSG00000111445, ENSG00000175792, ENSG00000119383, ENSG00000049541	277	334	15143	1.80044	1	0.502577	72.3277
	GOTERM_MF_FAT	GO:0042623~ATPase activity, coupled	7	2.25806	0.359208	ENSG00000135829, ENSG00000133119, ENSG00000108384, ENSG00000160957, ENSG00000163918, ENSG00000111445, ENSG00000049541	233	272	12983	1.434	1	0.936585	99.8152
	GOTERM_MF_ALL	GO:0042623~ATPase activity, coupled	7	2.25806	0.378559	ENSG00000135829, ENSG00000133119, ENSG00000108384, ENSG00000160957, ENSG00000163918, ENSG00000111445, ENSG00000049541	277	272	15143	1.40689	1	0.930029	99.8924
	Annotation Cluster 13	Enrichment Score: 4.733485689393084
	Category	Term	Count	%	PValue	Genes	List Total	Pop Hits	Pop Total	Fold Enrichment	Bonferroni	Benjamini	FDR
	GOTERM_CC_FAT	GO:0000228~nuclear chromosome	18	5.80645	3.20841e-09	ENSG00000073111, ENSG00000136824, ENSG00000117748, ENSG00000188486, ENSG00000101945, ENSG00000169679, ENSG00000151503, ENSG00000149503, ENSG00000014138, ENSG00000131462, ENSG00000089685, ENSG00000179041, ENSG00000130726, ENSG00000091651, ENSG00000146143, ENSG00000159788, ENSG00000166508, ENSG00000198056	224	162	12782	6.34028	9.81773e-07	4.67511e-08	4.30035e-06
	GOTERM_CC_ALL	GO:0000228~nuclear chromosome	18	5.80645	3.80039e-09	ENSG00000073111, ENSG00000136824, ENSG00000117748, ENSG00000188486, ENSG00000101945, ENSG00000169679, ENSG00000151503, ENSG00000149503, ENSG00000014138, ENSG00000131462, ENSG00000089685, ENSG00000179041, ENSG00000130726, ENSG00000091651, ENSG00000146143, ENSG00000159788, ENSG00000166508, ENSG00000198056	280	162	15908	6.3127	1.23133e-06	3.84789e-08	5.13803e-06
	GOTERM_CC_FAT	GO:0044454~nuclear chromosome part	12	3.87097	9.15435e-06	ENSG00000073111, ENSG00000188486, ENSG00000117748, ENSG00000169679, ENSG00000130726, ENSG00000151503, ENSG00000091651, ENSG00000149503, ENSG00000146143, ENSG00000014138, ENSG00000166508, ENSG00000198056	224	122	12782	5.6127	0.00279732	9.65899e-05	0.0122692
	GOTERM_CC_ALL	GO:0044454~nuclear chromosome part	12	3.87097	9.94472e-06	ENSG00000073111, ENSG00000188486, ENSG00000117748, ENSG00000169679, ENSG00000130726, ENSG00000151503, ENSG00000091651, ENSG00000149503, ENSG00000146143, ENSG00000014138, ENSG00000166508, ENSG00000198056	280	122	15908	5.58829	0.00321692	7.49299e-05	0.0134442
	GOTERM_CC_FAT	GO:0000794~condensed nuclear chromosome	7	2.25806	0.000197018	ENSG00000101945, ENSG00000179041, ENSG00000169679, ENSG00000151503, ENSG00000149503, ENSG00000159788, ENSG00000131462	224	49	12782	8.15179	0.0585118	0.00194306	0.263748
	GOTERM_CC_ALL	GO:0000794~condensed nuclear chromosome	7	2.25806	0.000204738	ENSG00000101945, ENSG00000179041, ENSG00000169679, ENSG00000151503, ENSG00000149503, ENSG00000159788, ENSG00000131462	280	49	15908	8.11633	0.0641893	0.00147318	0.276447
	GOTERM_CC_FAT	GO:0032993~protein-DNA complex	6	1.93548	0.0171854	ENSG00000188486, ENSG00000117748, ENSG00000164032, ENSG00000146143, ENSG00000014138, ENSG00000198056	224	86	12782	3.9811	0.995031	0.100655	20.7327
	GOTERM_CC_ALL	GO:0032993~protein-DNA complex	6	1.93548	0.0176161	ENSG00000188486, ENSG00000117748, ENSG00000164032, ENSG00000146143, ENSG00000014138, ENSG00000198056	280	86	15908	3.96379	0.996844	0.0847813	21.3599
	Annotation Cluster 14	Enrichment Score: 4.615500453632862
	Category	Term	Count	%	PValue	Genes	List Total	Pop Hits	Pop Total	Fold Enrichment	Bonferroni	Benjamini	FDR
	KEGG_PATHWAY	hsa04110:Cell cycle	26	8.3871	2.34327e-17	ENSG00000073111, ENSG00000105325, ENSG00000135476, ENSG00000154473, ENSG00000105173, ENSG00000134057, ENSG00000175305, ENSG00000170312, ENSG00000100297, ENSG00000145604, ENSG00000132646, ENSG00000166851, ENSG00000166508, ENSG00000164109, ENSG00000135446, ENSG00000145386, ENSG00000183765, ENSG00000127564, ENSG00000169679, ENSG00000093009, ENSG00000112742, ENSG00000123080, ENSG00000117399, ENSG0000…	120	125	5085	8.814	2.76506e-15	1.38253e-15	2.68173e-14
	GOTERM_BP_ALL	GO:0051726~regulation of cell cycle	32	10.3226	4.16803e-13	ENSG00000142731, ENSG00000105325, ENSG00000135476, ENSG00000154473, ENSG00000117724, ENSG00000134057, ENSG00000167513, ENSG00000175305, ENSG00000170312, ENSG00000089685, ENSG00000071564, ENSG00000145604, ENSG00000137804, ENSG00000164109, ENSG00000013810, ENSG00000184445, ENSG00000135446, ENSG00000183765, ENSG00000145386, ENSG00000127564, ENSG00000101773, ENSG00000188486, ENSG00000138182, ENSG0000…	277	331	14116	4.92667	7.31862e-10	3.85191e-11	7.05691e-10
	GOTERM_BP_FAT	GO:0051726~regulation of cell cycle	32	10.3226	7.62374e-13	ENSG00000142731, ENSG00000105325, ENSG00000135476, ENSG00000154473, ENSG00000117724, ENSG00000134057, ENSG00000167513, ENSG00000175305, ENSG00000170312, ENSG00000089685, ENSG00000071564, ENSG00000145604, ENSG00000137804, ENSG00000164109, ENSG00000013810, ENSG00000184445, ENSG00000135446, ENSG00000183765, ENSG00000145386, ENSG00000127564, ENSG00000101773, ENSG00000188486, ENSG00000138182, ENSG0000…	272	331	13528	4.80825	1.24041e-09	7.75255e-11	1.27919e-09
	GOTERM_BP_ALL	GO:0000075~cell cycle checkpoint	17	5.48387	2.06934e-11	ENSG00000101773, ENSG00000188486, ENSG00000154473, ENSG00000117724, ENSG00000169679, ENSG00000113456, ENSG00000112742, ENSG00000093009, ENSG00000167513, ENSG00000175305, ENSG00000170312, ENSG00000089685, ENSG00000075218, ENSG00000164109, ENSG00000184445, ENSG00000145386, ENSG00000183765	277	91	14116	9.52005	3.63377e-08	1.51407e-09	3.5038e-08
	GOTERM_BP_FAT	GO:0000075~cell cycle checkpoint	17	5.48387	2.934e-11	ENSG00000101773, ENSG00000188486, ENSG00000154473, ENSG00000117724, ENSG00000169679, ENSG00000113456, ENSG00000112742, ENSG00000093009, ENSG00000167513, ENSG00000175305, ENSG00000170312, ENSG00000089685, ENSG00000075218, ENSG00000164109, ENSG00000184445, ENSG00000145386, ENSG00000183765	272	91	13528	9.29121	4.77363e-08	2.80802e-09	4.92288e-08
	GOTERM_BP_ALL	GO:0010564~regulation of cell cycle process	15	4.83871	4.67759e-08	ENSG00000142731, ENSG00000105325, ENSG00000127564, ENSG00000135476, ENSG00000117724, ENSG00000169679, ENSG00000138182, ENSG00000112742, ENSG00000167513, ENSG00000089685, ENSG00000075218, ENSG00000137804, ENSG00000164109, ENSG00000184445, ENSG00000175063	277	114	14116	6.7053	8.21352e-05	2.34681e-06	7.92007e-05
	GOTERM_BP_FAT	GO:0010564~regulation of cell cycle process	15	4.83871	6.26399e-08	ENSG00000142731, ENSG00000105325, ENSG00000127564, ENSG00000135476, ENSG00000117724, ENSG00000169679, ENSG00000138182, ENSG00000112742, ENSG00000167513, ENSG00000089685, ENSG00000075218, ENSG00000137804, ENSG00000164109, ENSG00000184445, ENSG00000175063	272	114	13528	6.54412	0.00010191	4.24645e-06	0.000105101
	GOTERM_BP_ALL	GO:0007346~regulation of mitotic cell cycle	16	5.16129	2.90613e-07	ENSG00000127564, ENSG00000135476, ENSG00000154473, ENSG00000117724, ENSG00000169679, ENSG00000138182, ENSG00000112742, ENSG00000167513, ENSG00000170312, ENSG00000089685, ENSG00000075218, ENSG00000137804, ENSG00000164109, ENSG00000184445, ENSG00000145386, ENSG00000175063	277	152	14116	5.36424	0.000510186	1.34293e-05	0.000492063
	GOTERM_BP_FAT	GO:0007346~regulation of mitotic cell cycle	16	5.16129	3.92285e-07	ENSG00000127564, ENSG00000135476, ENSG00000154473, ENSG00000117724, ENSG00000169679, ENSG00000138182, ENSG00000112742, ENSG00000167513, ENSG00000170312, ENSG00000089685, ENSG00000075218, ENSG00000137804, ENSG00000164109, ENSG00000184445, ENSG00000145386, ENSG00000175063	272	152	13528	5.23529	0.000638044	2.36385e-05	0.0006582
	GOTERM_BP_ALL	GO:0007093~mitotic cell cycle checkpoint	9	2.90323	1.54602e-06	ENSG00000170312, ENSG00000075218, ENSG00000154473, ENSG00000117724, ENSG00000169679, ENSG00000112742, ENSG00000164109, ENSG00000184445, ENSG00000145386	277	43	14116	10.6661	0.00271114	6.46364e-05	0.00261769
	GOTERM_BP_FAT	GO:0007093~mitotic cell cycle checkpoint	9	2.90323	1.84709e-06	ENSG00000170312, ENSG00000075218, ENSG00000154473, ENSG00000117724, ENSG00000169679, ENSG00000112742, ENSG00000164109, ENSG00000184445, ENSG00000145386	272	43	13528	10.4097	0.00300071	0.000100169	0.00309913
	GOTERM_BP_ALL	GO:0031577~spindle checkpoint	5	1.6129	6.25492e-05	ENSG00000089685, ENSG00000117724, ENSG00000169679, ENSG00000112742, ENSG00000164109	277	12	14116	21.2335	0.104022	0.002032	0.105855
	GOTERM_BP_FAT	GO:0031577~spindle checkpoint	5	1.6129	6.86895e-05	ENSG00000089685, ENSG00000117724, ENSG00000169679, ENSG00000112742, ENSG00000164109	272	12	13528	20.723	0.105743	0.00301603	0.11519
	GOTERM_BP_ALL	GO:0007088~regulation of mitosis	8	2.58065	0.000103504	ENSG00000127564, ENSG00000135476, ENSG00000117724, ENSG00000138182, ENSG00000169679, ENSG00000112742, ENSG00000137804, ENSG00000164109	277	56	14116	7.28004	0.166201	0.00307598	0.175108
	GOTERM_BP_ALL	GO:0051783~regulation of nuclear division	8	2.58065	0.000103504	ENSG00000127564, ENSG00000135476, ENSG00000117724, ENSG00000138182, ENSG00000169679, ENSG00000112742, ENSG00000137804, ENSG00000164109	277	56	14116	7.28004	0.166201	0.00307598	0.175108
	GOTERM_BP_FAT	GO:0007088~regulation of mitosis	8	2.58065	0.000120094	ENSG00000127564, ENSG00000135476, ENSG00000117724, ENSG00000138182, ENSG00000169679, ENSG00000112742, ENSG00000137804, ENSG00000164109	272	56	13528	7.10504	0.177499	0.00464169	0.201311
	GOTERM_BP_FAT	GO:0051783~regulation of nuclear division	8	2.58065	0.000120094	ENSG00000127564, ENSG00000135476, ENSG00000117724, ENSG00000138182, ENSG00000169679, ENSG00000112742, ENSG00000137804, ENSG00000164109	272	56	13528	7.10504	0.177499	0.00464169	0.201311
	GOTERM_BP_ALL	GO:0030071~regulation of mitotic metaphase/anaphase transition	5	1.6129	0.000792247	ENSG00000135476, ENSG00000117724, ENSG00000169679, ENSG00000112742, ENSG00000164109	277	22	14116	11.5819	0.751357	0.0181457	1.333
	GOTERM_BP_FAT	GO:0030071~regulation of mitotic metaphase/anaphase transition	5	1.6129	0.000866765	ENSG00000135476, ENSG00000117724, ENSG00000169679, ENSG00000112742, ENSG00000164109	272	22	13528	11.3035	0.756061	0.0257883	1.44441
	GOTERM_BP_ALL	GO:0045841~negative regulation of mitotic metaphase/anaphase transition	4	1.29032	0.00108599	ENSG00000117724, ENSG00000169679, ENSG00000112742, ENSG00000164109	277	11	14116	18.531	0.851628	0.0241652	1.82297
	GOTERM_BP_ALL	GO:0007094~mitotic cell cycle spindle assembly checkpoint	4	1.29032	0.00108599	ENSG00000117724, ENSG00000169679, ENSG00000112742, ENSG00000164109	277	11	14116	18.531	0.851628	0.0241652	1.82297
	GOTERM_BP_FAT	GO:0007094~mitotic cell cycle spindle assembly checkpoint	4	1.29032	0.00116444	ENSG00000117724, ENSG00000169679, ENSG00000112742, ENSG00000164109	272	11	13528	18.0856	0.84978	0.0321554	1.93594
	GOTERM_BP_FAT	GO:0045841~negative regulation of mitotic metaphase/anaphase transition	4	1.29032	0.00116444	ENSG00000117724, ENSG00000169679, ENSG00000112742, ENSG00000164109	272	11	13528	18.0856	0.84978	0.0321554	1.93594
	GOTERM_BP_ALL	GO:0033043~regulation of organelle organization	13	4.19355	0.00118083	ENSG00000142731, ENSG00000127564, ENSG00000154839, ENSG00000135476, ENSG00000130816, ENSG00000117724, ENSG00000138182, ENSG00000169679, ENSG00000112742, ENSG00000166333, ENSG00000137804, ENSG00000134222, ENSG00000164109	277	217	14116	3.05292	0.874413	0.025601	1.98067
	GOTERM_BP_ALL	GO:0010948~negative regulation of cell cycle process	5	1.6129	0.00130837	ENSG00000135476, ENSG00000117724, ENSG00000169679, ENSG00000112742, ENSG00000164109	277	25	14116	10.1921	0.89964	0.0279836	2.19238
	GOTERM_BP_ALL	GO:0051784~negative regulation of nuclear division	4	1.29032	0.00142714	ENSG00000117724, ENSG00000169679, ENSG00000112742, ENSG00000164109	277	12	14116	16.9868	0.918556	0.0301205	2.38914
	GOTERM_BP_ALL	GO:0045839~negative regulation of mitosis	4	1.29032	0.00142714	ENSG00000117724, ENSG00000169679, ENSG00000112742, ENSG00000164109	277	12	14116	16.9868	0.918556	0.0301205	2.38914
	GOTERM_BP_FAT	GO:0010948~negative regulation of cell cycle process	5	1.6129	0.00142983	ENSG00000135476, ENSG00000117724, ENSG00000169679, ENSG00000112742, ENSG00000164109	272	25	13528	9.94706	0.90251	0.038057	2.3722
	GOTERM_BP_FAT	GO:0033043~regulation of organelle organization	13	4.19355	0.00144012	ENSG00000142731, ENSG00000127564, ENSG00000154839, ENSG00000135476, ENSG00000130816, ENSG00000117724, ENSG00000138182, ENSG00000169679, ENSG00000112742, ENSG00000166333, ENSG00000137804, ENSG00000134222, ENSG00000164109	272	217	13528	2.97953	0.90413	0.0377093	2.38907
	GOTERM_BP_FAT	GO:0045839~negative regulation of mitosis	4	1.29032	0.0015297	ENSG00000117724, ENSG00000169679, ENSG00000112742, ENSG00000164109	272	12	13528	16.5784	0.91715	0.0387639	2.53588
	GOTERM_BP_FAT	GO:0051784~negative regulation of nuclear division	4	1.29032	0.0015297	ENSG00000117724, ENSG00000169679, ENSG00000112742, ENSG00000164109	272	12	13528	16.5784	0.91715	0.0387639	2.53588
	GOTERM_BP_ALL	GO:0010639~negative regulation of organelle organization	6	1.93548	0.0221889	ENSG00000135476, ENSG00000130816, ENSG00000117724, ENSG00000169679, ENSG00000112742, ENSG00000164109	277	82	14116	3.7288	1	0.245309	31.6092
	GOTERM_BP_FAT	GO:0010639~negative regulation of organelle organization	6	1.93548	0.0243125	ENSG00000135476, ENSG00000130816, ENSG00000117724, ENSG00000169679, ENSG00000112742, ENSG00000164109	272	82	13528	3.63917	1	0.30061	33.8319
	GOTERM_BP_ALL	GO:0051129~negative regulation of cellular component organization	7	2.25806	0.060239	ENSG00000135476, ENSG00000130816, ENSG00000117724, ENSG00000169679, ENSG00000112742, ENSG00000164109, ENSG00000154096	277	142	14116	2.51213	1	0.463896	65.0753
	GOTERM_BP_FAT	GO:0051129~negative regulation of cellular component organization	7	2.25806	0.0660785	ENSG00000135476, ENSG00000130816, ENSG00000117724, ENSG00000169679, ENSG00000112742, ENSG00000164109, ENSG00000154096	272	142	13528	2.45174	1	0.543097	68.2424
	GOTERM_BP_ALL	GO:0051128~regulation of cellular component organization	15	4.83871	0.0677747	ENSG00000142731, ENSG00000154839, ENSG00000127564, ENSG00000135476, ENSG00000117724, ENSG00000169679, ENSG00000138182, ENSG00000112742, ENSG00000166333, ENSG00000134222, ENSG00000103260, ENSG00000154096, ENSG00000130816, ENSG00000137804, ENSG00000164109	277	458	14116	1.66901	1	0.495734	69.526
	GOTERM_BP_ALL	GO:0045786~negative regulation of cell cycle	5	1.6129	0.0741241	ENSG00000117724, ENSG00000169679, ENSG00000112742, ENSG00000164109, ENSG00000112312	277	81	14116	3.1457	1	0.514803	72.856
	GOTERM_BP_FAT	GO:0045786~negative regulation of cell cycle	5	1.6129	0.0794112	ENSG00000117724, ENSG00000169679, ENSG00000112742, ENSG00000164109, ENSG00000112312	272	81	13528	3.07008	1	0.594849	75.05
	Annotation Cluster 15	Enrichment Score: 3.8213987413672834
	Category	Term	Count	%	PValue	Genes	List Total	Pop Hits	Pop Total	Fold Enrichment	Bonferroni	Benjamini	FDR
	GOTERM_CC_FAT	GO:0005874~microtubule	23	7.41935	2.48053e-09	ENSG00000154839, ENSG00000186185, ENSG00000138182, ENSG00000149503, ENSG00000163808, ENSG00000142945, ENSG00000130640, ENSG00000131462, ENSG00000170312, ENSG00000089685, ENSG00000196230, ENSG00000075218, ENSG00000138160, ENSG00000139112, ENSG00000134779, ENSG00000136108, ENSG00000121621, ENSG00000112984, ENSG00000137804, ENSG00000076382, ENSG00000137807, ENSG00000198901, ENSG00000184445	224	274	12782	4.78992	7.59041e-07	4.21689e-08	3.32474e-06
	GOTERM_CC_ALL	GO:0005874~microtubule	23	7.41935	3.13259e-09	ENSG00000154839, ENSG00000186185, ENSG00000138182, ENSG00000149503, ENSG00000163808, ENSG00000142945, ENSG00000130640, ENSG00000131462, ENSG00000170312, ENSG00000089685, ENSG00000196230, ENSG00000075218, ENSG00000138160, ENSG00000139112, ENSG00000134779, ENSG00000136108, ENSG00000121621, ENSG00000112984, ENSG00000137804, ENSG00000076382, ENSG00000137807, ENSG00000198901, ENSG00000184445	280	274	15908	4.76908	1.01496e-06	3.27406e-08	4.23519e-06
	SP_PIR_KEYWORDS	microtubule	20	6.45161	6.77756e-09	ENSG00000154839, ENSG00000186185, ENSG00000138182, ENSG00000149503, ENSG00000163808, ENSG00000142945, ENSG00000130640, ENSG00000131462, ENSG00000196230, ENSG00000075218, ENSG00000138160, ENSG00000139112, ENSG00000134779, ENSG00000136108, ENSG00000121621, ENSG00000112984, ENSG00000137804, ENSG00000076382, ENSG00000137807, ENSG00000198901	310	231	19235	5.37215	2.12815e-06	1.63704e-07	9.11983e-06
	UP_SEQ_FEATURE	domain:Kinesin-motor	8	2.58065	5.27589e-06	ENSG00000186185, ENSG00000138160, ENSG00000138182, ENSG00000112984, ENSG00000121621, ENSG00000137807, ENSG00000163808, ENSG00000142945	310	43	19113	11.4707	0.00471081	0.00117979	0.00821754
	SMART	SM00129:KISc	7	2.25806	4.01199e-05	ENSG00000186185, ENSG00000138160, ENSG00000112984, ENSG00000121621, ENSG00000137807, ENSG00000163808, ENSG00000142945	141	42	9079	10.7317	0.00460325	0.00230428	0.0456903
	INTERPRO	IPR001752:Kinesin, motor region	7	2.25806	6.87604e-05	ENSG00000186185, ENSG00000138160, ENSG00000112984, ENSG00000121621, ENSG00000137807, ENSG00000163808, ENSG00000142945	282	42	16659	9.84574	0.03956	0.00574966	0.101202
	INTERPRO	IPR019821:Kinesin, motor region, conserved site	7	2.25806	6.87604e-05	ENSG00000186185, ENSG00000138160, ENSG00000112984, ENSG00000121621, ENSG00000137807, ENSG00000163808, ENSG00000142945	282	42	16659	9.84574	0.03956	0.00574966	0.101202
	GOTERM_MF_FAT	GO:0003777~microtubule motor activity	8	2.58065	0.000441811	ENSG00000186185, ENSG00000138160, ENSG00000138182, ENSG00000112984, ENSG00000121621, ENSG00000137807, ENSG00000163808, ENSG00000142945	233	77	12983	5.7892	0.176704	0.0120789	0.622972
	GOTERM_MF_ALL	GO:0003777~microtubule motor activity	8	2.58065	0.000501501	ENSG00000186185, ENSG00000138160, ENSG00000138182, ENSG00000112984, ENSG00000121621, ENSG00000137807, ENSG00000163808, ENSG00000142945	277	77	15143	5.67978	0.218703	0.00982345	0.718134
	GOTERM_CC_FAT	GO:0032133~chromosome passenger complex	3	0.967742	0.000898627	ENSG00000089685, ENSG00000134690, ENSG00000178999	224	3	12782	57.0625	0.240507	0.00782929	1.19777
	GOTERM_CC_ALL	GO:0032133~chromosome passenger complex	3	0.967742	0.000908855	ENSG00000089685, ENSG00000134690, ENSG00000178999	280	3	15908	56.8143	0.255173	0.00587474	1.22178
	GOTERM_BP_ALL	GO:0007018~microtubule-based movement	9	2.90323	0.00168105	ENSG00000186185, ENSG00000196230, ENSG00000138160, ENSG00000138182, ENSG00000112984, ENSG00000121621, ENSG00000137807, ENSG00000163808, ENSG00000142945	277	113	14116	4.05878	0.94789	0.0341605	2.80854
	GOTERM_BP_FAT	GO:0007018~microtubule-based movement	9	2.90323	0.00195258	ENSG00000186185, ENSG00000196230, ENSG00000138160, ENSG00000138182, ENSG00000112984, ENSG00000121621, ENSG00000137807, ENSG00000163808, ENSG00000142945	272	113	13528	3.96122	0.958412	0.0470388	3.22618
	GOTERM_CC_FAT	GO:0005871~kinesin complex	4	1.29032	0.0035227	ENSG00000138160, ENSG00000137807, ENSG00000163808, ENSG00000142945	224	18	12782	12.6806	0.660353	0.025994	4.61982
	GOTERM_CC_ALL	GO:0005871~kinesin complex	4	1.29032	0.00358278	ENSG00000138160, ENSG00000137807, ENSG00000163808, ENSG00000142945	280	18	15908	12.6254	0.687423	0.020552	4.73667
	SP_PIR_KEYWORDS	motor protein	8	2.58065	0.00551222	ENSG00000186185, ENSG00000138160, ENSG00000138182, ENSG00000112984, ENSG00000121621, ENSG00000137807, ENSG00000163808, ENSG00000142945	310	132	19235	3.76051	0.82371	0.0497668	7.16786
	GOTERM_CC_FAT	GO:0005875~microtubule associated complex	7	2.25806	0.00885121	ENSG00000089685, ENSG00000134690, ENSG00000138160, ENSG00000137807, ENSG00000178999, ENSG00000163808, ENSG00000142945	224	102	12782	3.91605	0.93416	0.0599575	11.2338
	GOTERM_CC_ALL	GO:0005875~microtubule associated complex	7	2.25806	0.00913075	ENSG00000089685, ENSG00000134690, ENSG00000138160, ENSG00000137807, ENSG00000178999, ENSG00000163808, ENSG00000142945	280	102	15908	3.89902	0.948797	0.0491244	11.6631
	GOTERM_MF_FAT	GO:0003774~motor activity	8	2.58065	0.0138237	ENSG00000186185, ENSG00000138160, ENSG00000138182, ENSG00000112984, ENSG00000121621, ENSG00000137807, ENSG00000163808, ENSG00000142945	233	142	12983	3.13921	0.997812	0.169396	17.8686
	GOTERM_MF_ALL	GO:0003774~motor activity	8	2.58065	0.0153407	ENSG00000186185, ENSG00000138160, ENSG00000138182, ENSG00000112984, ENSG00000121621, ENSG00000137807, ENSG00000163808, ENSG00000142945	277	142	15143	3.07988	0.999503	0.155512	19.9181
	Annotation Cluster 16	Enrichment Score: 3.4904895760459005
	Category	Term	Count	%	PValue	Genes	List Total	Pop Hits	Pop Total	Fold Enrichment	Bonferroni	Benjamini	FDR
	GOTERM_CC_FAT	GO:0005657~replication fork	10	3.22581	2.52264e-09	ENSG00000133119, ENSG00000188486, ENSG00000117748, ENSG00000163918, ENSG00000146143, ENSG00000111445, ENSG00000132646, ENSG00000014138, ENSG00000049541, ENSG00000198056	224	32	12782	17.832	7.71926e-07	4.06277e-08	3.38118e-06
	GOTERM_CC_ALL	GO:0005657~replication fork	10	3.22581	2.71961e-09	ENSG00000133119, ENSG00000188486, ENSG00000117748, ENSG00000163918, ENSG00000146143, ENSG00000111445, ENSG00000132646, ENSG00000014138, ENSG00000049541, ENSG00000198056	280	32	15908	17.7545	8.81154e-07	2.93718e-08	3.67685e-06
	GOTERM_CC_FAT	GO:0043601~nuclear replisome	4	1.29032	0.00165435	ENSG00000117748, ENSG00000146143, ENSG00000014138, ENSG00000198056	224	14	12782	16.3036	0.39749	0.0135999	2.19478
	GOTERM_CC_FAT	GO:0030894~replisome	4	1.29032	0.00165435	ENSG00000117748, ENSG00000146143, ENSG00000014138, ENSG00000198056	224	14	12782	16.3036	0.39749	0.0135999	2.19478
	GOTERM_CC_ALL	GO:0043601~nuclear replisome	4	1.29032	0.00168324	ENSG00000117748, ENSG00000146143, ENSG00000014138, ENSG00000198056	280	14	15908	16.2327	0.420639	0.0104418	2.25188
	GOTERM_CC_ALL	GO:0030894~replisome	4	1.29032	0.00168324	ENSG00000117748, ENSG00000146143, ENSG00000014138, ENSG00000198056	280	14	15908	16.2327	0.420639	0.0104418	2.25188
	GOTERM_CC_FAT	GO:0043596~nuclear replication fork	4	1.29032	0.00204148	ENSG00000117748, ENSG00000146143, ENSG00000014138, ENSG00000198056	224	15	12782	15.2167	0.464916	0.0159063	2.7019
	GOTERM_CC_ALL	GO:0043596~nuclear replication fork	4	1.29032	0.00207692	ENSG00000117748, ENSG00000146143, ENSG00000014138, ENSG00000198056	280	15	15908	15.1505	0.490142	0.012397	2.77173
	GOTERM_CC_FAT	GO:0005658~alpha DNA polymerase:primase complex	3	0.967742	0.00433995	ENSG00000146143, ENSG00000014138, ENSG00000198056	224	6	12782	28.5312	0.735765	0.0311916	5.66299
	GOTERM_CC_ALL	GO:0005658~alpha DNA polymerase:primase complex	3	0.967742	0.00438827	ENSG00000146143, ENSG00000014138, ENSG00000198056	280	6	15908	28.4071	0.759474	0.0246889	5.77258
	GOTERM_CC_FAT	GO:0032993~protein-DNA complex	6	1.93548	0.0171854	ENSG00000188486, ENSG00000117748, ENSG00000164032, ENSG00000146143, ENSG00000014138, ENSG00000198056	224	86	12782	3.9811	0.995031	0.100655	20.7327
	GOTERM_CC_ALL	GO:0032993~protein-DNA complex	6	1.93548	0.0176161	ENSG00000188486, ENSG00000117748, ENSG00000164032, ENSG00000146143, ENSG00000014138, ENSG00000198056	280	86	15908	3.96379	0.996844	0.0847813	21.3599
	Annotation Cluster 17	Enrichment Score: 3.4359415161417757
	Category	Term	Count	%	PValue	Genes	List Total	Pop Hits	Pop Total	Fold Enrichment	Bonferroni	Benjamini	FDR
	UP_SEQ_FEATURE	nucleotide phosphate-binding region:ATP	50	16.129	7.98215e-13	ENSG00000142731, ENSG00000096063, ENSG00000168078, ENSG00000071539, ENSG00000070808, ENSG00000175792, ENSG00000166333, ENSG00000115977, ENSG00000121621, ENSG00000111445, ENSG00000135446, ENSG00000112742, ENSG00000100714, ENSG00000163808, ENSG00000142945, ENSG00000076003, ENSG00000112984, ENSG00000166483, ENSG00000087586, ENSG00000073111, ENSG00000186185, ENSG00000100749, ENSG00000136643, ENSG0000…	310	962	19113	3.20451	7.14434e-10	3.57217e-10	1.24337e-09
	SP_PIR_KEYWORDS	serine/threonine-protein kinase	21	6.77419	3.9303e-06	ENSG00000142731, ENSG00000127564, ENSG00000096063, ENSG00000100749, ENSG00000168078, ENSG00000169679, ENSG00000070808, ENSG00000136643, ENSG00000112742, ENSG00000166333, ENSG00000196730, ENSG00000170312, ENSG00000115977, ENSG00000166483, ENSG00000165304, ENSG00000178999, ENSG00000166851, ENSG00000135446, ENSG00000108443, ENSG00000087586, ENSG00000183765	310	381	19235	3.41999	0.00123336	6.17039e-05	0.00528845
	INTERPRO	IPR008271:Serine/threonine protein kinase, active site	20	6.45161	9.62531e-06	ENSG00000127564, ENSG00000096063, ENSG00000100749, ENSG00000168078, ENSG00000169679, ENSG00000070808, ENSG00000136643, ENSG00000112742, ENSG00000166333, ENSG00000196730, ENSG00000170312, ENSG00000115977, ENSG00000166483, ENSG00000165304, ENSG00000178999, ENSG00000166851, ENSG00000135446, ENSG00000108443, ENSG00000087586, ENSG00000183765	282	354	16659	3.33754	0.00563415	0.00282106	0.0141723
	UP_SEQ_FEATURE	binding site:ATP	24	7.74194	2.67752e-05	ENSG00000142731, ENSG00000096063, ENSG00000127564, ENSG00000100749, ENSG00000168078, ENSG00000169679, ENSG00000070808, ENSG00000136643, ENSG00000101911, ENSG00000112742, ENSG00000116106, ENSG00000166333, ENSG00000196730, ENSG00000142945, ENSG00000170312, ENSG00000115977, ENSG00000166483, ENSG00000165304, ENSG00000178999, ENSG00000166851, ENSG00000135446, ENSG00000108443, ENSG00000183765, ENSG0000…	310	542	19113	2.7301	0.0236793	0.00478137	0.0416976
	UP_SEQ_FEATURE	domain:Protein kinase	22	7.09677	2.77125e-05	ENSG00000142731, ENSG00000127564, ENSG00000096063, ENSG00000100749, ENSG00000168078, ENSG00000169679, ENSG00000070808, ENSG00000112742, ENSG00000116106, ENSG00000166333, ENSG00000173334, ENSG00000196730, ENSG00000170312, ENSG00000115977, ENSG00000166483, ENSG00000165304, ENSG00000178999, ENSG00000166851, ENSG00000135446, ENSG00000108443, ENSG00000087586, ENSG00000183765	310	469	19113	2.89212	0.024498	0.00412531	0.043157
	INTERPRO	IPR017441:Protein kinase, ATP binding site	22	7.09677	3.18826e-05	ENSG00000142731, ENSG00000127564, ENSG00000096063, ENSG00000100749, ENSG00000168078, ENSG00000169679, ENSG00000070808, ENSG00000136643, ENSG00000112742, ENSG00000116106, ENSG00000166333, ENSG00000196730, ENSG00000170312, ENSG00000115977, ENSG00000166483, ENSG00000165304, ENSG00000178999, ENSG00000166851, ENSG00000135446, ENSG00000108443, ENSG00000183765, ENSG00000087586	282	455	16659	2.85635	0.0185413	0.00466791	0.0469367
	INTERPRO	IPR017442:Serine/threonine protein kinase-related	19	6.12903	4.06998e-05	ENSG00000142731, ENSG00000127564, ENSG00000096063, ENSG00000168078, ENSG00000070808, ENSG00000136643, ENSG00000112742, ENSG00000173334, ENSG00000196730, ENSG00000170312, ENSG00000115977, ENSG00000165304, ENSG00000166483, ENSG00000178999, ENSG00000166851, ENSG00000135446, ENSG00000108443, ENSG00000087586, ENSG00000183765	282	359	16659	3.1265	0.0236082	0.00476686	0.0599136
	INTERPRO	IPR000719:Protein kinase, core	22	7.09677	6.10726e-05	ENSG00000142731, ENSG00000127564, ENSG00000096063, ENSG00000100749, ENSG00000168078, ENSG00000169679, ENSG00000070808, ENSG00000136643, ENSG00000112742, ENSG00000166333, ENSG00000173334, ENSG00000196730, ENSG00000170312, ENSG00000115977, ENSG00000166483, ENSG00000165304, ENSG00000178999, ENSG00000166851, ENSG00000135446, ENSG00000108443, ENSG00000087586, ENSG00000183765	282	476	16659	2.73033	0.0352157	0.0059573	0.0898915
	GOTERM_MF_ALL	GO:0016772~transferase activity, transferring phosphorus-containing groups	36	11.6129	7.43519e-05	ENSG00000142731, ENSG00000096063, ENSG00000170734, ENSG00000100749, ENSG00000168078, ENSG00000070808, ENSG00000136643, ENSG00000116106, ENSG00000166333, ENSG00000170312, ENSG00000130726, ENSG00000115977, ENSG00000146143, ENSG00000178999, ENSG00000166851, ENSG00000135446, ENSG00000100479, ENSG00000183765, ENSG00000127564, ENSG00000169679, ENSG00000101911, ENSG00000112742, ENSG00000014138, ENSG0000…	277	964	15143	2.04154	0.0359214	0.00260962	0.106774
	GOTERM_MF_FAT	GO:0004672~protein kinase activity	26	8.3871	8.45374e-05	ENSG00000142731, ENSG00000096063, ENSG00000100749, ENSG00000168078, ENSG00000070808, ENSG00000136643, ENSG00000116106, ENSG00000166333, ENSG00000170312, ENSG00000130726, ENSG00000115977, ENSG00000178999, ENSG00000166851, ENSG00000135446, ENSG00000183765, ENSG00000127564, ENSG00000169679, ENSG00000112742, ENSG00000173334, ENSG00000196730, ENSG00000204713, ENSG00000100142, ENSG00000165304, ENSG0000…	233	606	12983	2.39067	0.0365147	0.00337593	0.119481
	GOTERM_MF_FAT	GO:0004674~protein serine/threonine kinase activity	21	6.77419	9.10118e-05	ENSG00000142731, ENSG00000127564, ENSG00000096063, ENSG00000100749, ENSG00000168078, ENSG00000169679, ENSG00000070808, ENSG00000136643, ENSG00000112742, ENSG00000166333, ENSG00000196730, ENSG00000170312, ENSG00000115977, ENSG00000166483, ENSG00000165304, ENSG00000178999, ENSG00000166851, ENSG00000135446, ENSG00000108443, ENSG00000087586, ENSG00000183765	233	430	12983	2.72126	0.0392557	0.00333169	0.128627
	GOTERM_MF_ALL	GO:0004672~protein kinase activity	26	8.3871	0.000123921	ENSG00000142731, ENSG00000096063, ENSG00000100749, ENSG00000168078, ENSG00000070808, ENSG00000136643, ENSG00000116106, ENSG00000166333, ENSG00000170312, ENSG00000130726, ENSG00000115977, ENSG00000178999, ENSG00000166851, ENSG00000135446, ENSG00000183765, ENSG00000127564, ENSG00000169679, ENSG00000112742, ENSG00000173334, ENSG00000196730, ENSG00000204713, ENSG00000100142, ENSG00000165304, ENSG0000…	277	606	15143	2.34549	0.0591514	0.00380356	0.1779
	GOTERM_MF_ALL	GO:0004674~protein serine/threonine kinase activity	21	6.77419	0.000125384	ENSG00000142731, ENSG00000127564, ENSG00000096063, ENSG00000100749, ENSG00000168078, ENSG00000169679, ENSG00000070808, ENSG00000136643, ENSG00000112742, ENSG00000166333, ENSG00000196730, ENSG00000170312, ENSG00000115977, ENSG00000166483, ENSG00000165304, ENSG00000178999, ENSG00000166851, ENSG00000135446, ENSG00000108443, ENSG00000087586, ENSG00000183765	277	430	15143	2.66983	0.0598284	0.00362241	0.179998
	UP_SEQ_FEATURE	active site:Proton acceptor	25	8.06452	0.000188317	ENSG00000142731, ENSG00000127564, ENSG00000096063, ENSG00000100823, ENSG00000167325, ENSG00000100749, ENSG00000168078, ENSG00000169679, ENSG00000070808, ENSG00000136643, ENSG00000112742, ENSG00000116106, ENSG00000109016, ENSG00000196730, ENSG00000170312, ENSG00000115977, ENSG00000166483, ENSG00000165304, ENSG00000111275, ENSG00000178999, ENSG00000166851, ENSG00000135446, ENSG00000108443, ENSG0000…	310	658	19113	2.34251	0.155119	0.0237924	0.292926
	GOTERM_BP_ALL	GO:0043687~post-translational protein modification	42	13.5484	0.000220079	ENSG00000142731, ENSG00000096063, ENSG00000101945, ENSG00000100749, ENSG00000168078, ENSG00000166337, ENSG00000070808, ENSG00000136643, ENSG00000175792, ENSG00000115241, ENSG00000116106, ENSG00000166333, ENSG00000073711, ENSG00000170312, ENSG00000143799, ENSG00000130726, ENSG00000115977, ENSG00000157554, ENSG00000106462, ENSG00000166851, ENSG00000178999, ENSG00000180228, ENSG00000135446, ENSG0000…	277	1182	14116	1.81077	0.320571	0.00550624	0.371985
	SP_PIR_KEYWORDS	kinase	25	8.06452	0.000330139	ENSG00000142731, ENSG00000096063, ENSG00000127564, ENSG00000100749, ENSG00000168078, ENSG00000169679, ENSG00000070808, ENSG00000136643, ENSG00000101911, ENSG00000112742, ENSG00000116106, ENSG00000166333, ENSG00000196730, ENSG00000123080, ENSG00000170312, ENSG00000100526, ENSG00000115977, ENSG00000166483, ENSG00000165304, ENSG00000178999, ENSG00000166851, ENSG00000135446, ENSG00000108443, ENSG0000…	310	688	19235	2.25467	0.098487	0.00431072	0.443321
	SP_PIR_KEYWORDS	transferase	40	12.9032	0.000504645	ENSG00000142731, ENSG00000110583, ENSG00000096063, ENSG00000101945, ENSG00000170734, ENSG00000159063, ENSG00000100749, ENSG00000168078, ENSG00000070808, ENSG00000136643, ENSG00000116106, ENSG00000166333, ENSG00000130005, ENSG00000170312, ENSG00000135069, ENSG00000143799, ENSG00000134910, ENSG00000007541, ENSG00000115977, ENSG00000146143, ENSG00000106462, ENSG00000166851, ENSG00000178999, ENSG0000…	310	1394	19235	1.78044	0.146576	0.00631989	0.676917
	GOTERM_BP_ALL	GO:0006468~protein amino acid phosphorylation	27	8.70968	0.000649636	ENSG00000142731, ENSG00000096063, ENSG00000100749, ENSG00000168078, ENSG00000070808, ENSG00000136643, ENSG00000116106, ENSG00000166333, ENSG00000170312, ENSG00000130726, ENSG00000115977, ENSG00000157554, ENSG00000178999, ENSG00000166851, ENSG00000135446, ENSG00000180228, ENSG00000183765, ENSG00000127564, ENSG00000169679, ENSG00000112742, ENSG00000173334, ENSG00000196730, ENSG00000121966, ENSG0000…	277	667	14116	2.06286	0.680543	0.0153024	1.09429
	GOTERM_BP_FAT	GO:0006468~protein amino acid phosphorylation	27	8.70968	0.000898034	ENSG00000142731, ENSG00000096063, ENSG00000100749, ENSG00000168078, ENSG00000070808, ENSG00000136643, ENSG00000116106, ENSG00000166333, ENSG00000170312, ENSG00000130726, ENSG00000115977, ENSG00000157554, ENSG00000178999, ENSG00000166851, ENSG00000135446, ENSG00000180228, ENSG00000183765, ENSG00000127564, ENSG00000169679, ENSG00000112742, ENSG00000173334, ENSG00000196730, ENSG00000121966, ENSG0000…	272	667	13528	2.01327	0.768171	0.0253188	1.49615
	GOTERM_MF_ALL	GO:0016301~kinase activity	29	9.35484	0.0013511	ENSG00000142731, ENSG00000096063, ENSG00000100749, ENSG00000168078, ENSG00000070808, ENSG00000136643, ENSG00000116106, ENSG00000166333, ENSG00000170312, ENSG00000130726, ENSG00000115977, ENSG00000178999, ENSG00000166851, ENSG00000135446, ENSG00000183765, ENSG00000127564, ENSG00000169679, ENSG00000101911, ENSG00000112742, ENSG00000173334, ENSG00000196730, ENSG00000123080, ENSG00000100526, ENSG0000…	277	834	15143	1.90092	0.485824	0.0234768	1.92379
	GOTERM_MF_ALL	GO:0016740~transferase activity	50	16.129	0.00143754	ENSG00000142731, ENSG00000096063, ENSG00000159063, ENSG00000168078, ENSG00000166337, ENSG00000070808, ENSG00000166333, ENSG00000130005, ENSG00000135069, ENSG00000143799, ENSG00000130726, ENSG00000007541, ENSG00000115977, ENSG00000146143, ENSG00000135446, ENSG00000100479, ENSG00000114491, ENSG00000128708, ENSG00000112742, ENSG00000014138, ENSG00000173334, ENSG00000162227, ENSG00000100142, ENSG0000…	277	1751	15143	1.56105	0.507263	0.0233165	2.0457
	GOTERM_MF_ALL	GO:0016773~phosphotransferase activity, alcohol group as acceptor	26	8.3871	0.00157908	ENSG00000142731, ENSG00000096063, ENSG00000100749, ENSG00000168078, ENSG00000070808, ENSG00000136643, ENSG00000116106, ENSG00000166333, ENSG00000170312, ENSG00000130726, ENSG00000115977, ENSG00000178999, ENSG00000166851, ENSG00000135446, ENSG00000183765, ENSG00000127564, ENSG00000169679, ENSG00000112742, ENSG00000173334, ENSG00000196730, ENSG00000204713, ENSG00000100142, ENSG00000165304, ENSG0000…	277	721	15143	1.97138	0.540457	0.0247694	2.24499
	GOTERM_BP_ALL	GO:0043412~biopolymer modification	47	15.1613	0.00187166	ENSG00000142731, ENSG00000096063, ENSG00000101945, ENSG00000159063, ENSG00000100749, ENSG00000168078, ENSG00000070808, ENSG00000166337, ENSG00000136643, ENSG00000116106, ENSG00000175792, ENSG00000115241, ENSG00000166333, ENSG00000073711, ENSG00000170312, ENSG00000143799, ENSG00000134910, ENSG00000130726, ENSG00000007541, ENSG00000115977, ENSG00000157554, ENSG00000106462, ENSG00000166851, ENSG0000…	277	1526	14116	1.56955	0.962735	0.03753	3.12227
	SMART	SM00220:S_TKc	12	3.87097	0.00216825	ENSG00000142731, ENSG00000170312, ENSG00000070808, ENSG00000165304, ENSG00000112742, ENSG00000196730, ENSG00000178999, ENSG00000166851, ENSG00000135446, ENSG00000108443, ENSG00000183765, ENSG00000087586	141	259	9079	2.98332	0.220903	0.0486982	2.44218
	GOTERM_BP_ALL	GO:0006464~protein modification process	45	14.5161	0.00217327	ENSG00000142731, ENSG00000096063, ENSG00000101945, ENSG00000159063, ENSG00000100749, ENSG00000168078, ENSG00000166337, ENSG00000070808, ENSG00000136643, ENSG00000116106, ENSG00000175792, ENSG00000115241, ENSG00000166333, ENSG00000073711, ENSG00000170312, ENSG00000143799, ENSG00000134910, ENSG00000130726, ENSG00000007541, ENSG00000115977, ENSG00000157554, ENSG00000106462, ENSG00000166851, ENSG0000…	277	1453	14116	1.57826	0.978081	0.0420177	3.61675
	INTERPRO	IPR002290:Serine/threonine protein kinase	12	3.87097	0.00464489	ENSG00000142731, ENSG00000170312, ENSG00000070808, ENSG00000165304, ENSG00000112742, ENSG00000196730, ENSG00000178999, ENSG00000166851, ENSG00000135446, ENSG00000108443, ENSG00000183765, ENSG00000087586	282	259	16659	2.73704	0.93497	0.16656	6.6258
	GOTERM_BP_ALL	GO:0044267~cellular protein metabolic process	63	20.3226	0.00734528	ENSG00000142731, ENSG00000096063, ENSG00000159063, ENSG00000168078, ENSG00000070808, ENSG00000166337, ENSG00000175792, ENSG00000115241, ENSG00000166333, ENSG00000073711, ENSG00000143799, ENSG00000130726, ENSG00000007541, ENSG00000115977, ENSG00000179115, ENSG00000164109, ENSG00000180228, ENSG00000135446, ENSG00000163468, ENSG00000138376, ENSG00000128708, ENSG00000112742, ENSG00000136518, ENSG0000…	277	2355	14116	1.36327	0.999998	0.113957	11.7352
	GOTERM_BP_ALL	GO:0016310~phosphorylation	27	8.70968	0.00765251	ENSG00000142731, ENSG00000096063, ENSG00000100749, ENSG00000168078, ENSG00000070808, ENSG00000136643, ENSG00000116106, ENSG00000166333, ENSG00000170312, ENSG00000130726, ENSG00000115977, ENSG00000157554, ENSG00000178999, ENSG00000166851, ENSG00000135446, ENSG00000180228, ENSG00000183765, ENSG00000127564, ENSG00000169679, ENSG00000112742, ENSG00000173334, ENSG00000196730, ENSG00000121966, ENSG0000…	277	800	14116	1.71991	0.999999	0.117417	12.1966
	GOTERM_BP_FAT	GO:0016310~phosphorylation	27	8.70968	0.0101637	ENSG00000142731, ENSG00000096063, ENSG00000100749, ENSG00000168078, ENSG00000070808, ENSG00000136643, ENSG00000116106, ENSG00000166333, ENSG00000170312, ENSG00000130726, ENSG00000115977, ENSG00000157554, ENSG00000178999, ENSG00000166851, ENSG00000135446, ENSG00000180228, ENSG00000183765, ENSG00000127564, ENSG00000169679, ENSG00000112742, ENSG00000173334, ENSG00000196730, ENSG00000121966, ENSG0000…	272	800	13528	1.67857	1	0.170351	15.7521
	GOTERM_BP_ALL	GO:0006793~phosphorus metabolic process	30	9.67742	0.0152796	ENSG00000142731, ENSG00000096063, ENSG00000100749, ENSG00000168078, ENSG00000070808, ENSG00000136643, ENSG00000115241, ENSG00000116106, ENSG00000166333, ENSG00000073711, ENSG00000170312, ENSG00000130726, ENSG00000115977, ENSG00000157554, ENSG00000178999, ENSG00000166851, ENSG00000135446, ENSG00000180228, ENSG00000183765, ENSG00000127564, ENSG00000169679, ENSG00000112742, ENSG00000173334, ENSG0000…	277	973	14116	1.57123	1	0.185217	22.9496
	GOTERM_BP_ALL	GO:0006796~phosphate metabolic process	30	9.67742	0.0152796	ENSG00000142731, ENSG00000096063, ENSG00000100749, ENSG00000168078, ENSG00000070808, ENSG00000136643, ENSG00000115241, ENSG00000116106, ENSG00000166333, ENSG00000073711, ENSG00000170312, ENSG00000130726, ENSG00000115977, ENSG00000157554, ENSG00000178999, ENSG00000166851, ENSG00000135446, ENSG00000180228, ENSG00000183765, ENSG00000127564, ENSG00000169679, ENSG00000112742, ENSG00000173334, ENSG0000…	277	973	14116	1.57123	1	0.185217	22.9496
	SP_PIR_KEYWORDS	phosphotransferase	9	2.90323	0.0162383	ENSG00000170312, ENSG00000112742, ENSG00000166483, ENSG00000166333, ENSG00000196730, ENSG00000166851, ENSG00000135446, ENSG00000108443, ENSG00000087586	310	201	19235	2.77829	0.994146	0.115203	19.7718
	GOTERM_BP_FAT	GO:0006793~phosphorus metabolic process	30	9.67742	0.0205277	ENSG00000142731, ENSG00000096063, ENSG00000100749, ENSG00000168078, ENSG00000070808, ENSG00000136643, ENSG00000115241, ENSG00000116106, ENSG00000166333, ENSG00000073711, ENSG00000170312, ENSG00000130726, ENSG00000115977, ENSG00000157554, ENSG00000178999, ENSG00000166851, ENSG00000135446, ENSG00000180228, ENSG00000183765, ENSG00000127564, ENSG00000169679, ENSG00000112742, ENSG00000173334, ENSG0000…	272	973	13528	1.53346	1	0.268358	29.3909
	GOTERM_BP_FAT	GO:0006796~phosphate metabolic process	30	9.67742	0.0205277	ENSG00000142731, ENSG00000096063, ENSG00000100749, ENSG00000168078, ENSG00000070808, ENSG00000136643, ENSG00000115241, ENSG00000116106, ENSG00000166333, ENSG00000073711, ENSG00000170312, ENSG00000130726, ENSG00000115977, ENSG00000157554, ENSG00000178999, ENSG00000166851, ENSG00000135446, ENSG00000180228, ENSG00000183765, ENSG00000127564, ENSG00000169679, ENSG00000112742, ENSG00000173334, ENSG0000…	272	973	13528	1.53346	1	0.268358	29.3909
	GOTERM_BP_ALL	GO:0019538~protein metabolic process	66	21.2903	0.0757347	ENSG00000142731, ENSG00000096063, ENSG00000159063, ENSG00000168078, ENSG00000070808, ENSG00000166337, ENSG00000175792, ENSG00000115241, ENSG00000166333, ENSG00000073711, ENSG00000143799, ENSG00000130726, ENSG00000007541, ENSG00000115977, ENSG00000179115, ENSG00000164109, ENSG00000180228, ENSG00000135446, ENSG00000163468, ENSG00000138376, ENSG00000128708, ENSG00000112742, ENSG00000136518, ENSG0000…	277	2812	14116	1.19608	1	0.518921	73.6446
	Annotation Cluster 18	Enrichment Score: 3.3992772757581404
	Category	Term	Count	%	PValue	Genes	List Total	Pop Hits	Pop Total	Fold Enrichment	Bonferroni	Benjamini	FDR
	SMART	SM00651:Sm	6	1.93548	4.32713e-06	ENSG00000204392, ENSG00000139343, ENSG00000170860, ENSG00000125835, ENSG00000130520, ENSG00000130332	141	17	9079	22.7259	0.000497497	0.000497497	0.00492884
	INTERPRO	IPR006649:Like-Sm ribonucleoprotein, eukaryotic and archaea-type, core	6	1.93548	6.90599e-06	ENSG00000204392, ENSG00000139343, ENSG00000170860, ENSG00000125835, ENSG00000130520, ENSG00000130332	282	17	16659	20.8498	0.00404562	0.00404562	0.0101686
	SP_PIR_KEYWORDS	mrna splicing	15	4.83871	7.67977e-06	ENSG00000204392, ENSG00000120948, ENSG00000160201, ENSG00000096063, ENSG00000139343, ENSG00000170860, ENSG00000130332, ENSG00000077312, ENSG00000046647, ENSG00000189091, ENSG00000125835, ENSG00000136450, ENSG00000130520, ENSG00000147140, ENSG00000105705	310	209	19235	4.45323	0.00240855	0.000114825	0.0103334
	INTERPRO	IPR001163:Like-Sm ribonucleoprotein, core	6	1.93548	1.26228e-05	ENSG00000204392, ENSG00000139343, ENSG00000170860, ENSG00000125835, ENSG00000130520, ENSG00000130332	282	19	16659	18.6551	0.00738224	0.00246683	0.0185854
	GOTERM_BP_ALL	GO:0016070~RNA metabolic process	39	12.5806	1.47199e-05	ENSG00000120948, ENSG00000096063, ENSG00000100823, ENSG00000139343, ENSG00000170860, ENSG00000071539, ENSG00000166337, ENSG00000172336, ENSG00000104824, ENSG00000077312, ENSG00000130332, ENSG00000046647, ENSG00000092201, ENSG00000189091, ENSG00000143799, ENSG00000104447, ENSG00000175197, ENSG00000151090, ENSG00000146143, ENSG00000136450, ENSG00000130520, ENSG00000179115, ENSG00000180228, ENSG0000…	277	938	14116	2.11882	0.0255171	0.000561761	0.0249207
	GOTERM_BP_ALL	GO:0008380~RNA splicing	18	5.80645	4.46225e-05	ENSG00000204392, ENSG00000120948, ENSG00000160201, ENSG00000135829, ENSG00000096063, ENSG00000139343, ENSG00000170860, ENSG00000104824, ENSG00000130332, ENSG00000077312, ENSG00000046647, ENSG00000189091, ENSG00000100142, ENSG00000125835, ENSG00000136450, ENSG00000130520, ENSG00000147140, ENSG00000105705	277	284	14116	3.22988	0.0753675	0.00159788	0.0755278
	GOTERM_BP_ALL	GO:0000377~RNA splicing, via transesterification reactions with bulged adenosine as nucleophile	13	4.19355	4.69297e-05	ENSG00000160201, ENSG00000135829, ENSG00000204392, ENSG00000139343, ENSG00000104824, ENSG00000077312, ENSG00000130332, ENSG00000046647, ENSG00000189091, ENSG00000100142, ENSG00000125835, ENSG00000136450, ENSG00000105705	277	153	14116	4.32996	0.0791061	0.00164685	0.0794314
	GOTERM_BP_ALL	GO:0000375~RNA splicing, via transesterification reactions	13	4.19355	4.69297e-05	ENSG00000160201, ENSG00000135829, ENSG00000204392, ENSG00000139343, ENSG00000104824, ENSG00000077312, ENSG00000130332, ENSG00000046647, ENSG00000189091, ENSG00000100142, ENSG00000125835, ENSG00000136450, ENSG00000105705	277	153	14116	4.32996	0.0791061	0.00164685	0.0794314
	GOTERM_BP_ALL	GO:0000398~nuclear mRNA splicing, via spliceosome	13	4.19355	4.69297e-05	ENSG00000160201, ENSG00000135829, ENSG00000204392, ENSG00000139343, ENSG00000104824, ENSG00000077312, ENSG00000130332, ENSG00000046647, ENSG00000189091, ENSG00000100142, ENSG00000125835, ENSG00000136450, ENSG00000105705	277	153	14116	4.32996	0.0791061	0.00164685	0.0794314
	GOTERM_BP_FAT	GO:0000377~RNA splicing, via transesterification reactions with bulged adenosine as nucleophile	13	4.19355	5.89633e-05	ENSG00000160201, ENSG00000135829, ENSG00000204392, ENSG00000139343, ENSG00000104824, ENSG00000077312, ENSG00000130332, ENSG00000046647, ENSG00000189091, ENSG00000100142, ENSG00000125835, ENSG00000136450, ENSG00000105705	272	153	13528	4.22587	0.091478	0.00273728	0.0988867
	GOTERM_BP_FAT	GO:0000375~RNA splicing, via transesterification reactions	13	4.19355	5.89633e-05	ENSG00000160201, ENSG00000135829, ENSG00000204392, ENSG00000139343, ENSG00000104824, ENSG00000077312, ENSG00000130332, ENSG00000046647, ENSG00000189091, ENSG00000100142, ENSG00000125835, ENSG00000136450, ENSG00000105705	272	153	13528	4.22587	0.091478	0.00273728	0.0988867
	GOTERM_BP_FAT	GO:0000398~nuclear mRNA splicing, via spliceosome	13	4.19355	5.89633e-05	ENSG00000160201, ENSG00000135829, ENSG00000204392, ENSG00000139343, ENSG00000104824, ENSG00000077312, ENSG00000130332, ENSG00000046647, ENSG00000189091, ENSG00000100142, ENSG00000125835, ENSG00000136450, ENSG00000105705	272	153	13528	4.22587	0.091478	0.00273728	0.0988867
	GOTERM_BP_FAT	GO:0008380~RNA splicing	18	5.80645	5.96982e-05	ENSG00000204392, ENSG00000120948, ENSG00000160201, ENSG00000135829, ENSG00000096063, ENSG00000139343, ENSG00000170860, ENSG00000104824, ENSG00000130332, ENSG00000077312, ENSG00000046647, ENSG00000189091, ENSG00000100142, ENSG00000125835, ENSG00000136450, ENSG00000130520, ENSG00000147140, ENSG00000105705	272	284	13528	3.15224	0.0925637	0.00269447	0.100119
	SP_PIR_KEYWORDS	mrna processing	15	4.83871	8.56515e-05	ENSG00000204392, ENSG00000120948, ENSG00000160201, ENSG00000096063, ENSG00000139343, ENSG00000170860, ENSG00000130332, ENSG00000077312, ENSG00000046647, ENSG00000189091, ENSG00000125835, ENSG00000136450, ENSG00000130520, ENSG00000147140, ENSG00000105705	310	260	19235	3.57971	0.0265373	0.00122179	0.115191
	SP_PIR_KEYWORDS	Spliceosome	10	3.22581	0.000139409	ENSG00000160201, ENSG00000204392, ENSG00000189091, ENSG00000139343, ENSG00000170860, ENSG00000125835, ENSG00000136450, ENSG00000077312, ENSG00000046647, ENSG00000105705	310	120	19235	5.1707	0.042833	0.00190156	0.187425
	GOTERM_BP_ALL	GO:0006397~mRNA processing	18	5.80645	0.000198534	ENSG00000204392, ENSG00000120948, ENSG00000160201, ENSG00000135829, ENSG00000096063, ENSG00000139343, ENSG00000170860, ENSG00000104824, ENSG00000130332, ENSG00000077312, ENSG00000046647, ENSG00000189091, ENSG00000100142, ENSG00000125835, ENSG00000136450, ENSG00000130520, ENSG00000147140, ENSG00000105705	277	321	14116	2.85759	0.294367	0.00511424	0.335626
	GOTERM_BP_FAT	GO:0006397~mRNA processing	18	5.80645	0.000261871	ENSG00000204392, ENSG00000120948, ENSG00000160201, ENSG00000135829, ENSG00000096063, ENSG00000139343, ENSG00000170860, ENSG00000104824, ENSG00000130332, ENSG00000077312, ENSG00000046647, ENSG00000189091, ENSG00000100142, ENSG00000125835, ENSG00000136450, ENSG00000130520, ENSG00000147140, ENSG00000105705	272	321	13528	2.78889	0.346962	0.00832049	0.438478
	GOTERM_CC_FAT	GO:0030529~ribonucleoprotein complex	22	7.09677	0.000267369	ENSG00000135829, ENSG00000204392, ENSG00000160201, ENSG00000100823, ENSG00000104356, ENSG00000139343, ENSG00000214026, ENSG00000170860, ENSG00000172336, ENSG00000136643, ENSG00000104824, ENSG00000130332, ENSG00000077312, ENSG00000046647, ENSG00000189091, ENSG00000125835, ENSG00000167658, ENSG00000136450, ENSG00000130520, ENSG00000157554, ENSG00000105705, ENSG00000108443	224	515	12782	2.43762	0.0785676	0.0024765	0.357771
	GOTERM_CC_ALL	GO:0030529~ribonucleoprotein complex	22	7.09677	0.000309914	ENSG00000135829, ENSG00000204392, ENSG00000160201, ENSG00000100823, ENSG00000104356, ENSG00000139343, ENSG00000214026, ENSG00000170860, ENSG00000172336, ENSG00000136643, ENSG00000104824, ENSG00000130332, ENSG00000077312, ENSG00000046647, ENSG00000189091, ENSG00000125835, ENSG00000167658, ENSG00000136450, ENSG00000130520, ENSG00000157554, ENSG00000105705, ENSG00000108443	280	515	15908	2.42702	0.0955495	0.00213448	0.418184
	GOTERM_CC_FAT	GO:0005681~spliceosome	10	3.22581	0.000505049	ENSG00000160201, ENSG00000204392, ENSG00000189091, ENSG00000139343, ENSG00000170860, ENSG00000125835, ENSG00000136450, ENSG00000077312, ENSG00000046647, ENSG00000105705	224	132	12782	4.32292	0.143228	0.00453627	0.674819
	GOTERM_CC_ALL	GO:0005681~spliceosome	10	3.22581	0.000534306	ENSG00000160201, ENSG00000204392, ENSG00000189091, ENSG00000139343, ENSG00000170860, ENSG00000125835, ENSG00000136450, ENSG00000077312, ENSG00000046647, ENSG00000105705	280	132	15908	4.30411	0.158998	0.00352767	0.719958
	GOTERM_BP_ALL	GO:0016071~mRNA metabolic process	18	5.80645	0.00101282	ENSG00000204392, ENSG00000120948, ENSG00000160201, ENSG00000135829, ENSG00000096063, ENSG00000139343, ENSG00000170860, ENSG00000104824, ENSG00000130332, ENSG00000077312, ENSG00000046647, ENSG00000189091, ENSG00000100142, ENSG00000125835, ENSG00000136450, ENSG00000130520, ENSG00000147140, ENSG00000105705	277	370	14116	2.47915	0.831264	0.0228444	1.70114
	GOTERM_BP_ALL	GO:0006396~RNA processing	23	7.41935	0.00112354	ENSG00000204392, ENSG00000120948, ENSG00000160201, ENSG00000135829, ENSG00000096063, ENSG00000105865, ENSG00000104356, ENSG00000139343, ENSG00000170860, ENSG00000172336, ENSG00000075914, ENSG00000104824, ENSG00000130332, ENSG00000077312, ENSG00000046647, ENSG00000189091, ENSG00000100142, ENSG00000125835, ENSG00000136450, ENSG00000130520, ENSG00000147140, ENSG00000180228, ENSG00000105705	277	547	14116	2.14275	0.861105	0.0246782	1.88543
	GOTERM_BP_FAT	GO:0016071~mRNA metabolic process	18	5.80645	0.00129798	ENSG00000204392, ENSG00000120948, ENSG00000160201, ENSG00000135829, ENSG00000096063, ENSG00000139343, ENSG00000170860, ENSG00000104824, ENSG00000130332, ENSG00000077312, ENSG00000046647, ENSG00000189091, ENSG00000100142, ENSG00000125835, ENSG00000136450, ENSG00000130520, ENSG00000147140, ENSG00000105705	272	370	13528	2.41955	0.879148	0.035183	2.15569
	GOTERM_BP_FAT	GO:0006396~RNA processing	23	7.41935	0.00151446	ENSG00000204392, ENSG00000120948, ENSG00000160201, ENSG00000135829, ENSG00000096063, ENSG00000105865, ENSG00000104356, ENSG00000139343, ENSG00000170860, ENSG00000172336, ENSG00000075914, ENSG00000104824, ENSG00000130332, ENSG00000077312, ENSG00000046647, ENSG00000189091, ENSG00000100142, ENSG00000125835, ENSG00000136450, ENSG00000130520, ENSG00000147140, ENSG00000180228, ENSG00000105705	272	547	13528	2.09125	0.915067	0.0389919	2.51093
	KEGG_PATHWAY	hsa03040:Spliceosome	10	3.22581	0.00257454	ENSG00000160201, ENSG00000204392, ENSG00000189091, ENSG00000139343, ENSG00000170860, ENSG00000125835, ENSG00000136450, ENSG00000130520, ENSG00000130332, ENSG00000077312	120	126	5085	3.3631	0.262278	0.0373097	2.90711
	GOTERM_CC_FAT	GO:0030532~small nuclear ribonucleoprotein complex	4	1.29032	0.00809148	ENSG00000189091, ENSG00000139343, ENSG00000125835, ENSG00000130520	224	24	12782	9.51042	0.916763	0.0561759	10.3175
	GOTERM_CC_ALL	GO:0030532~small nuclear ribonucleoprotein complex	4	1.29032	0.00822463	ENSG00000189091, ENSG00000139343, ENSG00000125835, ENSG00000130520	280	24	15908	9.46905	0.931148	0.0450864	10.5647
	BIOCARTA	h_smPathway:Spliceosomal Assembly	4	1.29032	0.0157503	ENSG00000160201, ENSG00000139343, ENSG00000125835, ENSG00000077312	54	15	1437	7.0963	0.843931	0.461599	16.5904
	SP_PIR_KEYWORDS	rna-binding	16	5.16129	0.0287456	ENSG00000204392, ENSG00000120948, ENSG00000160201, ENSG00000111247, ENSG00000135829, ENSG00000139343, ENSG00000170860, ENSG00000075914, ENSG00000104824, ENSG00000130332, ENSG00000077312, ENSG00000125835, ENSG00000136450, ENSG00000130520, ENSG00000147140, ENSG00000180228	310	540	19235	1.83847	0.999895	0.184146	32.4611
	GOTERM_MF_FAT	GO:0003723~RNA binding	21	6.77419	0.0326462	ENSG00000204392, ENSG00000120948, ENSG00000160201, ENSG00000111247, ENSG00000135829, ENSG00000138376, ENSG00000139343, ENSG00000214026, ENSG00000170860, ENSG00000075914, ENSG00000104824, ENSG00000130332, ENSG00000077312, ENSG00000125835, ENSG00000136450, ENSG00000130520, ENSG00000147140, ENSG00000179115, ENSG00000180228, ENSG00000105705, ENSG00000104889	233	718	12983	1.62972	1	0.299664	37.4602
	GOTERM_MF_ALL	GO:0003723~RNA binding	21	6.77419	0.0393474	ENSG00000204392, ENSG00000120948, ENSG00000160201, ENSG00000111247, ENSG00000135829, ENSG00000138376, ENSG00000139343, ENSG00000214026, ENSG00000170860, ENSG00000075914, ENSG00000104824, ENSG00000130332, ENSG00000077312, ENSG00000125835, ENSG00000136450, ENSG00000130520, ENSG00000147140, ENSG00000179115, ENSG00000180228, ENSG00000105705, ENSG00000104889	277	718	15143	1.59892	1	0.306318	43.8283
	KEGG_PATHWAY	hsa03018:RNA degradation	5	1.6129	0.043533	ENSG00000204392, ENSG00000170860, ENSG00000075914, ENSG00000130520, ENSG00000130332	120	57	5085	3.71711	0.994763	0.354462	39.9131
	SP_PIR_KEYWORDS	ribonucleoprotein	9	2.90323	0.0819956	ENSG00000204392, ENSG00000139343, ENSG00000214026, ENSG00000170860, ENSG00000125835, ENSG00000104824, ENSG00000130520, ENSG00000130332, ENSG00000077312	310	279	19235	2.00156	1	0.370712	68.3742
	Annotation Cluster 19	Enrichment Score: 3.392478462683075
	Category	Term	Count	%	PValue	Genes	List Total	Pop Hits	Pop Total	Fold Enrichment	Bonferroni	Benjamini	FDR
	GOTERM_BP_ALL	GO:0051321~meiotic cell cycle	11	3.54839	2.55258e-05	ENSG00000187741, ENSG00000135476, ENSG00000188486, ENSG00000108384, ENSG00000071539, ENSG00000085999, ENSG00000113456, ENSG00000174371, ENSG00000166851, ENSG00000138587, ENSG00000131462	277	100	14116	5.60563	0.0438342	0.000933396	0.0432114
	GOTERM_BP_FAT	GO:0051321~meiotic cell cycle	11	3.54839	3.12544e-05	ENSG00000187741, ENSG00000135476, ENSG00000188486, ENSG00000108384, ENSG00000071539, ENSG00000085999, ENSG00000113456, ENSG00000174371, ENSG00000166851, ENSG00000138587, ENSG00000131462	272	100	13528	5.47088	0.0495803	0.00149452	0.0524278
	GOTERM_BP_ALL	GO:0051327~M phase of meiotic cell cycle	10	3.22581	0.000126243	ENSG00000187741, ENSG00000135476, ENSG00000188486, ENSG00000108384, ENSG00000071539, ENSG00000085999, ENSG00000113456, ENSG00000174371, ENSG00000166851, ENSG00000138587	277	98	14116	5.20003	0.198841	0.00368812	0.213538
	GOTERM_BP_ALL	GO:0007126~meiosis	10	3.22581	0.000126243	ENSG00000187741, ENSG00000135476, ENSG00000188486, ENSG00000108384, ENSG00000071539, ENSG00000085999, ENSG00000113456, ENSG00000174371, ENSG00000166851, ENSG00000138587	277	98	14116	5.20003	0.198841	0.00368812	0.213538
	GOTERM_BP_FAT	GO:0051327~M phase of meiotic cell cycle	10	3.22581	0.000151058	ENSG00000187741, ENSG00000135476, ENSG00000188486, ENSG00000108384, ENSG00000071539, ENSG00000085999, ENSG00000113456, ENSG00000174371, ENSG00000166851, ENSG00000138587	272	98	13528	5.07503	0.217914	0.00569974	0.253154
	GOTERM_BP_FAT	GO:0007126~meiosis	10	3.22581	0.000151058	ENSG00000187741, ENSG00000135476, ENSG00000188486, ENSG00000108384, ENSG00000071539, ENSG00000085999, ENSG00000113456, ENSG00000174371, ENSG00000166851, ENSG00000138587	272	98	13528	5.07503	0.217914	0.00569974	0.253154
	GOTERM_BP_ALL	GO:0007127~meiosis I	4	1.29032	0.0485231	ENSG00000135476, ENSG00000108384, ENSG00000071539, ENSG00000113456	277	42	14116	4.85336	1	0.401772	56.9235
	GOTERM_BP_FAT	GO:0007127~meiosis I	4	1.29032	0.0514794	ENSG00000135476, ENSG00000108384, ENSG00000071539, ENSG00000113456	272	42	13528	4.73669	1	0.473611	58.8021
	Annotation Cluster 20	Enrichment Score: 3.169893846241135
	Category	Term	Count	%	PValue	Genes	List Total	Pop Hits	Pop Total	Fold Enrichment	Bonferroni	Benjamini	FDR
	SP_PIR_KEYWORDS	cell cycle control	9	2.90323	2.31805e-08	ENSG00000170312, ENSG00000100526, ENSG00000105173, ENSG00000145604, ENSG00000166483, ENSG00000134057, ENSG00000123080, ENSG00000135446, ENSG00000145386	310	31	19235	18.014	7.27866e-06	4.28158e-07	3.11916e-05
	SP_PIR_KEYWORDS	cyclin	6	1.93548	0.00121443	ENSG00000105173, ENSG00000134057, ENSG00000123080, ENSG00000135446, ENSG00000175305, ENSG00000145386	310	50	19235	7.44581	0.317206	0.0140325	1.62182
	KEGG_PATHWAY	hsa04115:p53 signaling pathway	7	2.25806	0.00485646	ENSG00000170312, ENSG00000075218, ENSG00000105173, ENSG00000134057, ENSG00000135446, ENSG00000175305, ENSG00000183765	120	68	5085	4.36213	0.43699	0.055827	5.4191
	BIOCARTA	h_cellcyclePathway:Cyclins and Cell Cycle Regulation	5	1.6129	0.0117389	ENSG00000170312, ENSG00000105173, ENSG00000134057, ENSG00000123080, ENSG00000135446	54	25	1437	5.32222	0.748817	0.498818	12.6223
	BIOCARTA	h_g1Pathway:Cell Cycle: G1/S Check Point	4	1.29032	0.0881232	ENSG00000170312, ENSG00000105173, ENSG00000145604, ENSG00000135446	54	29	1437	3.6705	0.999979	0.834516	65.15
	Annotation Cluster 21	Enrichment Score: 2.916164395539965
	Category	Term	Count	%	PValue	Genes	List Total	Pop Hits	Pop Total	Fold Enrichment	Bonferroni	Benjamini	FDR
	GOTERM_BP_ALL	GO:0006139~nucleobase, nucleoside, nucleotide and nucleic acid metabolic process	121	39.0323	8.95239e-13	ENSG00000120948, ENSG00000096063, ENSG00000112667, ENSG00000071539, ENSG00000166337, ENSG00000069667, ENSG00000077312, ENSG00000147536, ENSG00000104447, ENSG00000089057, ENSG00000167670, ENSG00000175197, ENSG00000130726, ENSG00000174371, ENSG00000101057, ENSG00000100479, ENSG00000138376, ENSG00000113456, ENSG00000075914, ENSG00000168496, ENSG00000175334, ENSG00000100142, ENSG00000106268, ENSG0000…	277	3409	14116	1.8088	1.57212e-09	7.86059e-11	1.51589e-09
	GOTERM_BP_ALL	GO:0034641~cellular nitrogen compound metabolic process	126	40.6452	2.29867e-12	ENSG00000120948, ENSG00000096063, ENSG00000112667, ENSG00000071539, ENSG00000166337, ENSG00000069667, ENSG00000077312, ENSG00000147536, ENSG00000104447, ENSG00000089057, ENSG00000167670, ENSG00000175197, ENSG00000130726, ENSG00000174371, ENSG00000182551, ENSG00000101057, ENSG00000100479, ENSG00000138376, ENSG00000113456, ENSG00000075914, ENSG00000168496, ENSG00000175334, ENSG00000100142, ENSG0000…	277	3670	14116	1.74959	4.03655e-09	1.92216e-10	3.89218e-09
	GOTERM_BP_ALL	GO:0044260~cellular macromolecule metabolic process	159	51.2903	3.72107e-12	ENSG00000120948, ENSG00000096063, ENSG00000159063, ENSG00000168078, ENSG00000071539, ENSG00000166337, ENSG00000069667, ENSG00000166333, ENSG00000077312, ENSG00000073711, ENSG00000147536, ENSG00000104447, ENSG00000167670, ENSG00000175197, ENSG00000130726, ENSG00000115977, ENSG00000174371, ENSG00000101057, ENSG00000135446, ENSG00000100479, ENSG00000163468, ENSG00000138376, ENSG00000113456, ENSG0000…	277	5214	14116	1.55402	6.53412e-09	2.97005e-10	6.30042e-09
	GOTERM_BP_ALL	GO:0006807~nitrogen compound metabolic process	127	40.9677	8.26367e-12	ENSG00000120948, ENSG00000096063, ENSG00000112667, ENSG00000071539, ENSG00000166337, ENSG00000069667, ENSG00000077312, ENSG00000147536, ENSG00000104447, ENSG00000089057, ENSG00000167670, ENSG00000175197, ENSG00000130726, ENSG00000174371, ENSG00000182551, ENSG00000101057, ENSG00000100479, ENSG00000138376, ENSG00000113456, ENSG00000075914, ENSG00000168496, ENSG00000175334, ENSG00000100142, ENSG0000…	277	3778	14116	1.71306	1.45111e-08	6.30917e-10	1.39921e-08
	GOTERM_BP_ALL	GO:0044237~cellular metabolic process	185	59.6774	2.36754e-11	ENSG00000120948, ENSG00000096063, ENSG00000112667, ENSG00000159063, ENSG00000168078, ENSG00000071539, ENSG00000166337, ENSG00000069667, ENSG00000166333, ENSG00000077312, ENSG00000073711, ENSG00000147536, ENSG00000104447, ENSG00000089057, ENSG00000167670, ENSG00000175197, ENSG00000130726, ENSG00000115977, ENSG00000174371, ENSG00000182551, ENSG00000101057, ENSG00000135446, ENSG00000100479, ENSG0000…	277	6636	14116	1.42068	4.1574e-08	1.53978e-09	4.0087e-08
	GOTERM_BP_ALL	GO:0043170~macromolecule metabolic process	162	52.2581	1.11071e-09	ENSG00000120948, ENSG00000096063, ENSG00000159063, ENSG00000168078, ENSG00000071539, ENSG00000166337, ENSG00000069667, ENSG00000166333, ENSG00000077312, ENSG00000073711, ENSG00000147536, ENSG00000104447, ENSG00000167670, ENSG00000175197, ENSG00000130726, ENSG00000115977, ENSG00000174371, ENSG00000101057, ENSG00000135446, ENSG00000100479, ENSG00000163468, ENSG00000138376, ENSG00000113456, ENSG0000…	277	5710	14116	1.44581	1.95041e-06	6.09504e-08	1.88065e-06
	GOTERM_BP_ALL	GO:0044238~primary metabolic process	182	58.7097	1.63853e-08	ENSG00000120948, ENSG00000096063, ENSG00000112667, ENSG00000159063, ENSG00000168078, ENSG00000071539, ENSG00000166337, ENSG00000069667, ENSG00000166333, ENSG00000077312, ENSG00000073711, ENSG00000147536, ENSG00000104447, ENSG00000089057, ENSG00000167670, ENSG00000175197, ENSG00000130726, ENSG00000115977, ENSG00000174371, ENSG00000182551, ENSG00000101057, ENSG00000135446, ENSG00000100479, ENSG0000…	277	6923	14116	1.3397	2.87721e-05	8.71895e-07	2.77435e-05
	GOTERM_BP_ALL	GO:0008152~metabolic process	189	60.9677	1.31278e-06	ENSG00000120948, ENSG00000096063, ENSG00000112667, ENSG00000159063, ENSG00000168078, ENSG00000071539, ENSG00000166337, ENSG00000069667, ENSG00000166333, ENSG00000077312, ENSG00000073711, ENSG00000147536, ENSG00000104447, ENSG00000089057, ENSG00000167670, ENSG00000175197, ENSG00000130726, ENSG00000115977, ENSG00000174371, ENSG00000182551, ENSG00000101057, ENSG00000135446, ENSG00000100479, ENSG0000…	277	7647	14116	1.25951	0.0023026	5.62241e-05	0.00222278
	GOTERM_MF_FAT	GO:0003677~DNA binding	72	23.2258	1.59404e-06	ENSG00000120948, ENSG00000100823, ENSG00000166337, ENSG00000185480, ENSG00000069667, ENSG00000143799, ENSG00000104447, ENSG00000130726, ENSG00000175197, ENSG00000129173, ENSG00000174371, ENSG00000146143, ENSG00000111445, ENSG00000101057, ENSG00000100479, ENSG00000164032, ENSG00000113456, ENSG00000168496, ENSG00000014138, ENSG00000175334, ENSG00000163808, ENSG00000142945, ENSG00000162227, ENSG0000…	233	2331	12983	1.72111	0.00070113	7.79276e-05	0.00225417
	GOTERM_MF_ALL	GO:0003676~nucleic acid binding	93	30	3.3733e-06	ENSG00000120948, ENSG00000100823, ENSG00000170860, ENSG00000172336, ENSG00000185480, ENSG00000166337, ENSG00000069667, ENSG00000077312, ENSG00000130332, ENSG00000143799, ENSG00000104447, ENSG00000130726, ENSG00000175197, ENSG00000129173, ENSG00000174371, ENSG00000146143, ENSG00000111445, ENSG00000136450, ENSG00000130520, ENSG00000179115, ENSG00000180228, ENSG00000101057, ENSG00000100479, ENSG0000…	277	3264	15143	1.55763	0.00165829	0.000150867	0.00484656
	GOTERM_MF_ALL	GO:0003677~DNA binding	72	23.2258	5.20687e-06	ENSG00000120948, ENSG00000100823, ENSG00000166337, ENSG00000185480, ENSG00000069667, ENSG00000143799, ENSG00000104447, ENSG00000130726, ENSG00000175197, ENSG00000129173, ENSG00000174371, ENSG00000146143, ENSG00000111445, ENSG00000101057, ENSG00000100479, ENSG00000164032, ENSG00000113456, ENSG00000168496, ENSG00000014138, ENSG00000175334, ENSG00000163808, ENSG00000142945, ENSG00000162227, ENSG0000…	277	2331	15143	1.68858	0.00255851	0.000213459	0.00748084
	GOTERM_BP_ALL	GO:0034645~cellular macromolecule biosynthetic process	83	26.7742	5.79843e-05	ENSG00000120948, ENSG00000100823, ENSG00000167325, ENSG00000159063, ENSG00000117724, ENSG00000071539, ENSG00000166337, ENSG00000151725, ENSG00000175792, ENSG00000069667, ENSG00000105011, ENSG00000143799, ENSG00000147536, ENSG00000104447, ENSG00000130726, ENSG00000167670, ENSG00000175197, ENSG00000007541, ENSG00000129173, ENSG00000146143, ENSG00000111445, ENSG00000179115, ENSG00000065328, ENSG0000…	277	2812	14116	1.50416	0.0968109	0.00199454	0.0981333
	GOTERM_BP_ALL	GO:0044249~cellular biosynthetic process	97	31.2903	5.88467e-05	ENSG00000120948, ENSG00000159063, ENSG00000166337, ENSG00000071539, ENSG00000069667, ENSG00000104447, ENSG00000147536, ENSG00000130726, ENSG00000175197, ENSG00000167670, ENSG00000182551, ENSG00000101057, ENSG00000100479, ENSG00000113456, ENSG00000168496, ENSG00000100142, ENSG00000119138, ENSG00000135457, ENSG00000147140, ENSG00000146278, ENSG00000148400, ENSG00000104524, ENSG00000170734, ENSG0000…	277	3442	14116	1.43613	0.0981777	0.00194787	0.0995921
	GOTERM_BP_ALL	GO:0009059~macromolecule biosynthetic process	83	26.7742	7.47846e-05	ENSG00000120948, ENSG00000100823, ENSG00000167325, ENSG00000159063, ENSG00000117724, ENSG00000071539, ENSG00000166337, ENSG00000151725, ENSG00000175792, ENSG00000069667, ENSG00000105011, ENSG00000143799, ENSG00000147536, ENSG00000104447, ENSG00000130726, ENSG00000167670, ENSG00000175197, ENSG00000007541, ENSG00000129173, ENSG00000146143, ENSG00000111445, ENSG00000179115, ENSG00000065328, ENSG0000…	277	2832	14116	1.49354	0.123069	0.00230133	0.12655
	GOTERM_BP_ALL	GO:0009058~biosynthetic process	97	31.2903	0.000182595	ENSG00000120948, ENSG00000159063, ENSG00000166337, ENSG00000071539, ENSG00000069667, ENSG00000104447, ENSG00000147536, ENSG00000130726, ENSG00000175197, ENSG00000167670, ENSG00000182551, ENSG00000101057, ENSG00000100479, ENSG00000113456, ENSG00000168496, ENSG00000100142, ENSG00000119138, ENSG00000135457, ENSG00000147140, ENSG00000146278, ENSG00000148400, ENSG00000104524, ENSG00000170734, ENSG0000…	277	3542	14116	1.39558	0.274334	0.00477461	0.308719
	SP_PIR_KEYWORDS	Transcription	50	16.129	0.00364451	ENSG00000120948, ENSG00000166337, ENSG00000151725, ENSG00000069667, ENSG00000175792, ENSG00000105011, ENSG00000143799, ENSG00000104447, ENSG00000175197, ENSG00000167670, ENSG00000130726, ENSG00000129173, ENSG00000146143, ENSG00000101057, ENSG00000136518, ENSG00000162227, ENSG00000116604, ENSG00000082014, ENSG00000100142, ENSG00000076003, ENSG00000119138, ENSG00000121671, ENSG00000135457, ENSG0000…	310	2071	19235	1.49803	0.682243	0.0374946	4.79426
	SP_PIR_KEYWORDS	dna-binding	46	14.8387	0.00386042	ENSG00000073111, ENSG00000120948, ENSG00000170734, ENSG00000185480, ENSG00000149136, ENSG00000069667, ENSG00000167513, ENSG00000143799, ENSG00000156709, ENSG00000071564, ENSG00000143321, ENSG00000104447, ENSG00000100297, ENSG00000175197, ENSG00000129173, ENSG00000151090, ENSG00000174371, ENSG00000105136, ENSG00000146143, ENSG00000132646, ENSG00000157554, ENSG00000137804, ENSG00000166508, ENSG0000…	310	1868	19235	1.52796	0.703147	0.0372424	5.07148
	GOTERM_BP_ALL	GO:0060255~regulation of macromolecule metabolic process	82	26.4516	0.008949	ENSG00000120948, ENSG00000096063, ENSG00000117724, ENSG00000105173, ENSG00000166337, ENSG00000070808, ENSG00000151725, ENSG00000087074, ENSG00000175792, ENSG00000069667, ENSG00000105011, ENSG00000104447, ENSG00000130726, ENSG00000167670, ENSG00000175197, ENSG00000129173, ENSG00000164109, ENSG00000135446, ENSG00000180228, ENSG00000101057, ENSG00000145386, ENSG00000101773, ENSG00000138376, ENSG0000…	277	3259	14116	1.28222	1	0.130374	14.1189
	GOTERM_BP_ALL	GO:0031323~regulation of cellular metabolic process	86	27.7419	0.0101018	ENSG00000120948, ENSG00000096063, ENSG00000117724, ENSG00000105173, ENSG00000166337, ENSG00000070808, ENSG00000151725, ENSG00000087074, ENSG00000175792, ENSG00000069667, ENSG00000166333, ENSG00000105011, ENSG00000154096, ENSG00000104447, ENSG00000130726, ENSG00000167670, ENSG00000175197, ENSG00000129173, ENSG00000164109, ENSG00000135446, ENSG00000101057, ENSG00000145386, ENSG00000101773, ENSG0000…	277	3464	14116	1.26518	1	0.141341	15.7947
	GOTERM_BP_ALL	GO:0010467~gene expression	76	24.5161	0.0106432	ENSG00000120948, ENSG00000096063, ENSG00000100823, ENSG00000170860, ENSG00000172336, ENSG00000071539, ENSG00000166337, ENSG00000151725, ENSG00000175792, ENSG00000069667, ENSG00000077312, ENSG00000130332, ENSG00000105011, ENSG00000143799, ENSG00000104447, ENSG00000130726, ENSG00000167670, ENSG00000175197, ENSG00000129173, ENSG00000146143, ENSG00000136450, ENSG00000130520, ENSG00000179115, ENSG0000…	277	2999	14116	1.29142	1	0.146061	16.5711
	GOTERM_BP_ALL	GO:0019222~regulation of metabolic process	89	28.7097	0.0112222	ENSG00000120948, ENSG00000096063, ENSG00000117724, ENSG00000105173, ENSG00000166337, ENSG00000070808, ENSG00000151725, ENSG00000087074, ENSG00000175792, ENSG00000069667, ENSG00000166333, ENSG00000105011, ENSG00000154096, ENSG00000104447, ENSG00000130726, ENSG00000167670, ENSG00000175197, ENSG00000129173, ENSG00000164109, ENSG00000135446, ENSG00000180228, ENSG00000101057, ENSG00000145386, ENSG0000…	277	3621	14116	1.25255	1	0.149933	17.3941
	SP_PIR_KEYWORDS	transcription regulation	46	14.8387	0.0156763	ENSG00000073111, ENSG00000120948, ENSG00000101945, ENSG00000151725, ENSG00000166337, ENSG00000149136, ENSG00000069667, ENSG00000175792, ENSG00000105011, ENSG00000173068, ENSG00000092201, ENSG00000143799, ENSG00000143321, ENSG00000071564, ENSG00000104447, ENSG00000156802, ENSG00000100297, ENSG00000130726, ENSG00000175197, ENSG00000167670, ENSG00000129173, ENSG00000151090, ENSG00000105136, ENSG0000…	310	2026	19235	1.4088	0.992996	0.11665	19.1528
	GOTERM_BP_ALL	GO:0080090~regulation of primary metabolic process	79	25.4839	0.0312471	ENSG00000120948, ENSG00000096063, ENSG00000117724, ENSG00000105173, ENSG00000166337, ENSG00000070808, ENSG00000151725, ENSG00000087074, ENSG00000175792, ENSG00000069667, ENSG00000105011, ENSG00000104447, ENSG00000130726, ENSG00000167670, ENSG00000175197, ENSG00000129173, ENSG00000164109, ENSG00000135446, ENSG00000101057, ENSG00000145386, ENSG00000101773, ENSG00000138376, ENSG00000128708, ENSG0000…	277	3291	14116	1.22329	1	0.307015	41.5803
	GOTERM_BP_ALL	GO:0006350~transcription	53	17.0968	0.0406491	ENSG00000120948, ENSG00000100823, ENSG00000166337, ENSG00000151725, ENSG00000071539, ENSG00000069667, ENSG00000175792, ENSG00000105011, ENSG00000143799, ENSG00000104447, ENSG00000175197, ENSG00000167670, ENSG00000130726, ENSG00000129173, ENSG00000146143, ENSG00000101057, ENSG00000136518, ENSG00000162227, ENSG00000116604, ENSG00000082014, ENSG00000100142, ENSG00000076003, ENSG00000119138, ENSG0000…	277	2101	14116	1.28553	1	0.364038	50.4728
	GOTERM_BP_FAT	GO:0006350~transcription	53	17.0968	0.0583157	ENSG00000120948, ENSG00000100823, ENSG00000166337, ENSG00000151725, ENSG00000071539, ENSG00000069667, ENSG00000175792, ENSG00000105011, ENSG00000143799, ENSG00000104447, ENSG00000175197, ENSG00000167670, ENSG00000130726, ENSG00000129173, ENSG00000146143, ENSG00000101057, ENSG00000136518, ENSG00000162227, ENSG00000116604, ENSG00000082014, ENSG00000100142, ENSG00000076003, ENSG00000119138, ENSG0000…	272	2101	13528	1.25463	1	0.507566	63.5106
	GOTERM_BP_ALL	GO:0019219~regulation of nucleobase, nucleoside, nucleotide and nucleic acid metabolic process	65	20.9677	0.0999853	ENSG00000120948, ENSG00000096063, ENSG00000105173, ENSG00000117724, ENSG00000166337, ENSG00000070808, ENSG00000151725, ENSG00000175792, ENSG00000069667, ENSG00000105011, ENSG00000104447, ENSG00000130726, ENSG00000167670, ENSG00000175197, ENSG00000129173, ENSG00000101057, ENSG00000145386, ENSG00000101773, ENSG00000138376, ENSG00000128708, ENSG00000136518, ENSG00000134222, ENSG00000173334, ENSG0000…	277	2814	14116	1.17712	1	0.59618	83.1982
	GOTERM_BP_ALL	GO:0051171~regulation of nitrogen compound metabolic process	65	20.9677	0.113925	ENSG00000120948, ENSG00000096063, ENSG00000105173, ENSG00000117724, ENSG00000166337, ENSG00000070808, ENSG00000151725, ENSG00000175792, ENSG00000069667, ENSG00000105011, ENSG00000104447, ENSG00000130726, ENSG00000167670, ENSG00000175197, ENSG00000129173, ENSG00000101057, ENSG00000145386, ENSG00000101773, ENSG00000138376, ENSG00000128708, ENSG00000136518, ENSG00000134222, ENSG00000173334, ENSG0000…	277	2839	14116	1.16676	1	0.634544	87.1005
	GOTERM_BP_ALL	GO:0010468~regulation of gene expression	63	20.3226	0.194833	ENSG00000120948, ENSG00000096063, ENSG00000105173, ENSG00000117724, ENSG00000166337, ENSG00000070808, ENSG00000151725, ENSG00000175792, ENSG00000069667, ENSG00000087074, ENSG00000105011, ENSG00000104447, ENSG00000130726, ENSG00000175197, ENSG00000167670, ENSG00000129173, ENSG00000135446, ENSG00000180228, ENSG00000101057, ENSG00000145386, ENSG00000101773, ENSG00000138376, ENSG00000128708, ENSG0000…	277	2856	14116	1.12412	1	0.792466	97.4504
	GOTERM_BP_ALL	GO:0010556~regulation of macromolecule biosynthetic process	61	19.6774	0.26064	ENSG00000120948, ENSG00000105173, ENSG00000117724, ENSG00000166337, ENSG00000070808, ENSG00000151725, ENSG00000175792, ENSG00000069667, ENSG00000087074, ENSG00000105011, ENSG00000104447, ENSG00000130726, ENSG00000167670, ENSG00000175197, ENSG00000129173, ENSG00000135446, ENSG00000101057, ENSG00000145386, ENSG00000101773, ENSG00000128708, ENSG00000136518, ENSG00000134222, ENSG00000173334, ENSG0000…	277	2830	14116	1.09844	1	0.865819	99.3982
	GOTERM_MF_FAT	GO:0043565~sequence-specific DNA binding	14	4.51613	0.296764	ENSG00000073111, ENSG00000071564, ENSG00000116604, ENSG00000111206, ENSG00000104447, ENSG00000130726, ENSG00000175197, ENSG00000151090, ENSG00000069667, ENSG00000157554, ENSG00000102901, ENSG00000142945, ENSG00000171476, ENSG00000148400	233	607	12983	1.28516	1	0.907745	99.3117
	GOTERM_MF_ALL	GO:0043565~sequence-specific DNA binding	14	4.51613	0.31661	ENSG00000073111, ENSG00000071564, ENSG00000116604, ENSG00000111206, ENSG00000104447, ENSG00000130726, ENSG00000175197, ENSG00000151090, ENSG00000069667, ENSG00000157554, ENSG00000102901, ENSG00000142945, ENSG00000171476, ENSG00000148400	277	607	15143	1.26087	1	0.90097	99.5787
	GOTERM_BP_ALL	GO:0045449~regulation of transcription	55	17.7419	0.334447	ENSG00000120948, ENSG00000105173, ENSG00000117724, ENSG00000166337, ENSG00000070808, ENSG00000151725, ENSG00000069667, ENSG00000175792, ENSG00000105011, ENSG00000104447, ENSG00000130726, ENSG00000175197, ENSG00000167670, ENSG00000129173, ENSG00000101057, ENSG00000145386, ENSG00000101773, ENSG00000128708, ENSG00000134222, ENSG00000136518, ENSG00000173334, ENSG00000162227, ENSG00000116604, ENSG0000…	277	2601	14116	1.07759	1	0.912843	99.8986
	GOTERM_BP_ALL	GO:0006357~regulation of transcription from RNA polymerase II promoter	17	5.48387	0.343935	ENSG00000101773, ENSG00000069667, ENSG00000175792, ENSG00000162227, ENSG00000152284, ENSG00000071564, ENSG00000143178, ENSG00000130816, ENSG00000204713, ENSG00000082014, ENSG00000130726, ENSG00000124795, ENSG00000119138, ENSG00000151090, ENSG00000135457, ENSG00000148400, ENSG00000171476	277	727	14116	1.19164	1	0.917261	99.9205
	GOTERM_MF_FAT	GO:0003700~transcription factor activity	20	6.45161	0.381149	ENSG00000120948, ENSG00000111206, ENSG00000166337, ENSG00000069667, ENSG00000152284, ENSG00000071564, ENSG00000143178, ENSG00000116604, ENSG00000156802, ENSG00000104447, ENSG00000130726, ENSG00000175197, ENSG00000151090, ENSG00000119138, ENSG00000129173, ENSG00000157554, ENSG00000135457, ENSG00000101057, ENSG00000171476, ENSG00000148400	233	975	12983	1.143	1	0.946745	99.8871
	GOTERM_BP_FAT	GO:0006357~regulation of transcription from RNA polymerase II promoter	17	5.48387	0.382059	ENSG00000101773, ENSG00000069667, ENSG00000175792, ENSG00000162227, ENSG00000152284, ENSG00000071564, ENSG00000143178, ENSG00000130816, ENSG00000204713, ENSG00000082014, ENSG00000130726, ENSG00000124795, ENSG00000119138, ENSG00000151090, ENSG00000135457, ENSG00000148400, ENSG00000171476	272	727	13528	1.163	1	0.961735	99.9689
	GOTERM_BP_ALL	GO:0031326~regulation of cellular biosynthetic process	61	19.6774	0.384428	ENSG00000120948, ENSG00000105173, ENSG00000117724, ENSG00000166337, ENSG00000070808, ENSG00000151725, ENSG00000175792, ENSG00000069667, ENSG00000087074, ENSG00000105011, ENSG00000104447, ENSG00000130726, ENSG00000167670, ENSG00000175197, ENSG00000129173, ENSG00000135446, ENSG00000101057, ENSG00000145386, ENSG00000101773, ENSG00000128708, ENSG00000136518, ENSG00000134222, ENSG00000173334, ENSG0000…	277	2947	14116	1.05483	1	0.938794	99.973
	GOTERM_BP_ALL	GO:0009889~regulation of biosynthetic process	61	19.6774	0.405903	ENSG00000120948, ENSG00000105173, ENSG00000117724, ENSG00000166337, ENSG00000070808, ENSG00000151725, ENSG00000175792, ENSG00000069667, ENSG00000087074, ENSG00000105011, ENSG00000104447, ENSG00000130726, ENSG00000167670, ENSG00000175197, ENSG00000129173, ENSG00000135446, ENSG00000101057, ENSG00000145386, ENSG00000101773, ENSG00000128708, ENSG00000136518, ENSG00000134222, ENSG00000173334, ENSG0000…	277	2966	14116	1.04807	1	0.944622	99.9852
	GOTERM_BP_FAT	GO:0045449~regulation of transcription	55	17.7419	0.408338	ENSG00000120948, ENSG00000105173, ENSG00000117724, ENSG00000166337, ENSG00000070808, ENSG00000151725, ENSG00000069667, ENSG00000175792, ENSG00000105011, ENSG00000104447, ENSG00000130726, ENSG00000175197, ENSG00000167670, ENSG00000129173, ENSG00000101057, ENSG00000145386, ENSG00000101773, ENSG00000128708, ENSG00000134222, ENSG00000136518, ENSG00000173334, ENSG00000162227, ENSG00000116604, ENSG0000…	272	2601	13528	1.05169	1	0.969788	99.985
	GOTERM_MF_ALL	GO:0003700~transcription factor activity	20	6.45161	0.416581	ENSG00000120948, ENSG00000111206, ENSG00000166337, ENSG00000069667, ENSG00000152284, ENSG00000071564, ENSG00000143178, ENSG00000116604, ENSG00000156802, ENSG00000104447, ENSG00000130726, ENSG00000175197, ENSG00000151090, ENSG00000119138, ENSG00000129173, ENSG00000157554, ENSG00000135457, ENSG00000101057, ENSG00000171476, ENSG00000148400	277	975	15143	1.12139	1	0.943959	99.9566
	GOTERM_MF_FAT	GO:0030528~transcription regulator activity	29	9.35484	0.45041	ENSG00000120948, ENSG00000100823, ENSG00000105173, ENSG00000071539, ENSG00000166337, ENSG00000069667, ENSG00000092201, ENSG00000071564, ENSG00000156802, ENSG00000104447, ENSG00000130726, ENSG00000175197, ENSG00000151090, ENSG00000129173, ENSG00000125826, ENSG00000157554, ENSG00000106462, ENSG00000101057, ENSG00000111206, ENSG00000162227, ENSG00000152284, ENSG00000143178, ENSG00000116604, ENSG0000…	233	1512	12983	1.06872	1	0.968742	99.9789
	GOTERM_MF_ALL	GO:0030528~transcription regulator activity	29	9.35484	0.494253	ENSG00000120948, ENSG00000100823, ENSG00000105173, ENSG00000071539, ENSG00000166337, ENSG00000069667, ENSG00000092201, ENSG00000071564, ENSG00000156802, ENSG00000104447, ENSG00000130726, ENSG00000175197, ENSG00000151090, ENSG00000129173, ENSG00000125826, ENSG00000157554, ENSG00000106462, ENSG00000101057, ENSG00000111206, ENSG00000162227, ENSG00000152284, ENSG00000143178, ENSG00000116604, ENSG0000…	277	1512	15143	1.04852	1	0.968501	99.9944
	GOTERM_BP_ALL	GO:0050794~regulation of cellular process	132	42.5806	0.634289	ENSG00000120948, ENSG00000096063, ENSG00000112667, ENSG00000166337, ENSG00000087074, ENSG00000069667, ENSG00000166333, ENSG00000154096, ENSG00000104447, ENSG00000167670, ENSG00000175197, ENSG00000130726, ENSG00000184445, ENSG00000135446, ENSG00000101057, ENSG00000100401, ENSG00000138376, ENSG00000111077, ENSG00000113456, ENSG00000128708, ENSG00000112742, ENSG00000168496, ENSG00000134222, ENSG0000…	277	6819	14116	0.986473	1	0.98921	100
	GOTERM_BP_ALL	GO:0050789~regulation of biological process	136	43.871	0.705274	ENSG00000120948, ENSG00000096063, ENSG00000112667, ENSG00000166337, ENSG00000087074, ENSG00000069667, ENSG00000166333, ENSG00000183020, ENSG00000154096, ENSG00000104447, ENSG00000167670, ENSG00000175197, ENSG00000130726, ENSG00000184445, ENSG00000101057, ENSG00000135446, ENSG00000100401, ENSG00000138376, ENSG00000111077, ENSG00000113456, ENSG00000128708, ENSG00000112742, ENSG00000168496, ENSG0000…	277	7106	14116	0.975317	1	0.994383	100
	GOTERM_BP_ALL	GO:0051252~regulation of RNA metabolic process	32	10.3226	0.814673	ENSG00000096063, ENSG00000105173, ENSG00000175792, ENSG00000069667, ENSG00000071564, ENSG00000104447, ENSG00000130726, ENSG00000175197, ENSG00000151090, ENSG00000129173, ENSG00000105136, ENSG00000157554, ENSG00000106462, ENSG00000135829, ENSG00000101773, ENSG00000138376, ENSG00000111206, ENSG00000128708, ENSG00000134222, ENSG00000162227, ENSG00000152284, ENSG00000143178, ENSG00000130816, ENSG0000…	277	1813	14116	0.899465	1	0.998568	100
	GOTERM_BP_FAT	GO:0051252~regulation of RNA metabolic process	32	10.3226	0.853388	ENSG00000096063, ENSG00000105173, ENSG00000175792, ENSG00000069667, ENSG00000071564, ENSG00000104447, ENSG00000130726, ENSG00000175197, ENSG00000151090, ENSG00000129173, ENSG00000105136, ENSG00000157554, ENSG00000106462, ENSG00000135829, ENSG00000101773, ENSG00000138376, ENSG00000111206, ENSG00000128708, ENSG00000134222, ENSG00000162227, ENSG00000152284, ENSG00000143178, ENSG00000130816, ENSG0000…	272	1813	13528	0.877843	1	0.999789	100
	GOTERM_BP_ALL	GO:0065007~biological regulation	137	44.1935	0.906323	ENSG00000120948, ENSG00000096063, ENSG00000112667, ENSG00000166337, ENSG00000087074, ENSG00000069667, ENSG00000166333, ENSG00000183020, ENSG00000154096, ENSG00000104447, ENSG00000167670, ENSG00000175197, ENSG00000130726, ENSG00000184445, ENSG00000101057, ENSG00000135446, ENSG00000100401, ENSG00000138376, ENSG00000111077, ENSG00000113456, ENSG00000128708, ENSG00000112742, ENSG00000168496, ENSG0000…	277	7484	14116	0.932865	1	0.999811	100
	GOTERM_BP_ALL	GO:0006355~regulation of transcription, DNA-dependent	29	9.35484	0.908767	ENSG00000105173, ENSG00000175792, ENSG00000069667, ENSG00000071564, ENSG00000104447, ENSG00000175197, ENSG00000130726, ENSG00000151090, ENSG00000129173, ENSG00000105136, ENSG00000157554, ENSG00000106462, ENSG00000101773, ENSG00000111206, ENSG00000128708, ENSG00000134222, ENSG00000162227, ENSG00000152284, ENSG00000143178, ENSG00000130816, ENSG00000116604, ENSG00000204713, ENSG00000082014, ENSG0000…	277	1773	14116	0.83353	1	0.999819	100
	GOTERM_BP_FAT	GO:0006355~regulation of transcription, DNA-dependent	29	9.35484	0.931349	ENSG00000105173, ENSG00000175792, ENSG00000069667, ENSG00000071564, ENSG00000104447, ENSG00000175197, ENSG00000130726, ENSG00000151090, ENSG00000129173, ENSG00000105136, ENSG00000157554, ENSG00000106462, ENSG00000101773, ENSG00000111206, ENSG00000128708, ENSG00000134222, ENSG00000162227, ENSG00000152284, ENSG00000143178, ENSG00000130816, ENSG00000116604, ENSG00000204713, ENSG00000082014, ENSG0000…	272	1773	13528	0.813493	1	0.999982	100
	Annotation Cluster 22	Enrichment Score: 2.5850172612193534
	Category	Term	Count	%	PValue	Genes	List Total	Pop Hits	Pop Total	Fold Enrichment	Bonferroni	Benjamini	FDR
	GOTERM_BP_ALL	GO:0006270~DNA replication initiation	6	1.93548	1.00888e-05	ENSG00000073111, ENSG00000100297, ENSG00000076003, ENSG00000093009, ENSG00000166508, ENSG00000175305	277	16	14116	19.1101	0.0175601	0.000411917	0.017081
	GOTERM_BP_FAT	GO:0006270~DNA replication initiation	6	1.93548	1.13338e-05	ENSG00000073111, ENSG00000100297, ENSG00000076003, ENSG00000093009, ENSG00000166508, ENSG00000175305	272	16	13528	18.6507	0.0182713	0.00059467	0.019015
	UP_SEQ_FEATURE	domain:MCM	4	1.29032	0.000220659	ENSG00000073111, ENSG00000100297, ENSG00000076003, ENSG00000166508	310	8	19113	30.8274	0.179229	0.0243867	0.343152
	INTERPRO	IPR018525:DNA-dependent ATPase MCM, conserved site	4	1.29032	0.000249734	ENSG00000073111, ENSG00000100297, ENSG00000076003, ENSG00000166508	282	8	16659	29.5372	0.136371	0.0161583	0.367103
	SMART	SM00350:MCM	4	1.29032	0.000281652	ENSG00000073111, ENSG00000100297, ENSG00000076003, ENSG00000166508	141	9	9079	28.6178	0.0318755	0.0107401	0.320356
	INTERPRO	IPR001208:DNA-dependent ATPase MCM	4	1.29032	0.000369931	ENSG00000073111, ENSG00000100297, ENSG00000076003, ENSG00000166508	282	9	16659	26.2553	0.195223	0.0214848	0.543341
	GOTERM_BP_ALL	GO:0032392~DNA geometric change	4	1.29032	0.00485365	ENSG00000073111, ENSG00000160957, ENSG00000076003, ENSG00000166508	277	18	14116	11.3245	0.999805	0.0803502	7.90797
	GOTERM_BP_ALL	GO:0032508~DNA duplex unwinding	4	1.29032	0.00485365	ENSG00000073111, ENSG00000160957, ENSG00000076003, ENSG00000166508	277	18	14116	11.3245	0.999805	0.0803502	7.90797
[truncated: 1,746 more rows]

## Sheet: SD4
	Category	Term	Count	%	PValue	Genes	List Total	Pop Hits	Pop Total	Fold Enrichment	Bonferroni	Benjamini	FDR
	Annotation Cluster 1	Enrichment Score: 11.963880107483538
[truncated: 2,219 more rows]

## Sheet: SD5
	Category	Term	Count	%	PValue	Genes	List Total	Pop Hits	Pop Total	Fold Enrichment	Bonferroni	Benjamini	FDR
[truncated: 1,084 more rows]

[truncated: 40 more sheets: SD6, SD7, SD8, SD9, SD10, SD11, SD12, SD13, SD14, SD15, SD16, SD17, SD18, SD19, SD20, SD21, SD22, SD23, SD24, SD25 …]
