# Supplementary material for: Cross-species gene modules emerge from a systems biology approach to osteoarthritis
Source: NPJ Syst Biol Appl. 2017 May 17;3:13. doi: 10.1038/s41540-017-0014-3 (PMC5460168; doi:10.1038/s41540-017-0014-3)
Supplement: Supplementary file 2 — Supplementary Material [file 41540_2017_14_MOESM2_ESM.zip › Supplementary_Material/Supplementary_Methods/Code/A_Pre_processing/Data_preprocessing.R]

################################################
#####Data Pre-processing########################
################################################

##Each individual data set is downloaded as raw .CEL files from either ArrayExpress or Gene Expression Omnibus
##A template for preprocessing is provided for the human files.  A similar approach may be used for the rat, but there are four different Affymetrix platforms used and all require their own annotation files.   
##Handling of the Affymetrix U133 Plus2 Human Array is shown;
##Aim to is to produce a single expression set of normalised gene expression values with one gene represent per row;
##Quality control and data visualisation plots are provided; a number of others may be performed. 

source("http://bioconductor.org/biocLite.R")
biocLite("pd.hg.u133.plus.2")
biocLite("hgu133plus2.db")
biocLite("AnnotationDbi")
biocLite("oligo")

library(oligo)
library(org.Hs.eg.db)
library(pd.hg.u133.plus.2)
library(hgu133plus2.db)

setwd("/Users/working_directory")

########################################	
#####READ IN FILES AND PRE-PROCESS######
########################################

	cels<-list.celfiles(full.names=TRUE)
	cels<-read.celfiles(cels)
	rma.cels<-rma(cels, normalize=FALSE)
	rm(cels)
	
###################################	
#####CREATE ANNOTATION SOURCE######
###################################

library(hgu133plus2.db)	
	
	x.133<-hgu133plus2ENTREZID
	mapped_probes<-mappedkeys(x.133)
	xx.133<-as.data.frame(x.133[mapped_probes])

###################################
####NORMALISE######################
###################################
	
library(limma)

cels.loess<-normalizeCyclicLoess(exprs(rma.cels), weights = NULL, span=0.7, iterations = 3, method = "affy")

	cels.names<-as.list(featureNames(rma.cels))
	cels.anno<-as.data.frame(cels.loess)
	cels.anno$ProbeID<-cels.names
	col_idx<-grep("ProbeID",names(cels.anno))
	ordered.cels<-cels.anno[,c(col_idx,(1:ncol(cels.anno))[-col_idx])] 
	annotated.cels<-merge(xx.133,ordered.cels,by.x="probe_id",by.y="ProbeID",all=FALSE)
	
	rm(rma.cels,xx.133,cels.loess)

#############################################
####COLLAPSE ROWS - SINGLE VALUE PER GENE####
#############################################

library(WGCNA)
	
	data.matrix.cels<-annotated.cels[,-c(1:2)]
	gene_id<-as.character(annotated.cels$gene_id)
	probe_id<-rownames(annotated.cels) ##this works - essentially just the row numbers! 
	aggregated.cels<-collapseRows(datET=data.matrix.cels,rowGroup=gene_id,rowID=probe_id)
	aggregated.cels.df<-as.data.frame(aggregated.cels$datETcollapsed)
	
detach(package:WGCNA)

	exprs.m<-data.matrix(aggregated.cels.df)

#############################################
####CREATE EXPRESSION SET FOR MERGING LATER##
#############################################

E_GEOD_XXXX.eset<-ExpressionSet(assayData=exprs.m)
#annotate further with phenoData and alter column names when required

#############################################
####DATA ASSESSMENT AND VISUALISATION TOOLS##
#############################################

###Quick Multi-dimensional scaling plot
	plotMDS(exprs.m)
	
##boxplots
	boxplot(exprs.m)
	
##Hierarchical clustering
	eset <- exprs(E_GEOD_XXXX.eset)
	distance <- dist(t(eset),method="euclidean")
 	clusters <- hclust(distance)
	plot(clusters)
	
##PCA plot
	names<-colnames(aggregated.cels.df)
	pca.rma<-prcomp(t(exprs(E_GEOD_XXXX.eset)))
	plot(pca.rma$x, xlab="Component 1",ylab="Component 2",main="Standard PCA")
	text(pca.rma$x[,1],pca.rma$x[,2],labels=names,cex=0.5)
	
#Fit probe level model to generate standard errors from the model fit that you can then use to make NUSE plots, or images of #the arrays, using either the standard errors or residuals.
	plmFit <- fitProbeLevelModel(cels,background=TRUE,normalize=TRUE, target='core')
##NUSE and RLE plots
	NUSE(plmFit,cex.axis=0.5,main="NUSE plot\nAffymetrix Data",las=2)
	RLE(plmFit,cex.axis=0.5,main="RLE plot\nAffymetrix Data",las=2)
##pseudo-images 
	par(mfrow=c(6,4),mar=c(1,1,1,1))
	for(i in 1:ncol(plmFit))
	image(plmFit,which=i,type="residuals")

#############################################
#############################################
#############################################
