# Supplementary material for: Cross-species gene modules emerge from a systems biology approach to osteoarthritis
Source: NPJ Syst Biol Appl. 2017 May 17;3:13. doi: 10.1038/s41540-017-0014-3 (PMC5460168; doi:10.1038/s41540-017-0014-3)
Supplement: Supplementary file 2 — Supplementary Material [file 41540_2017_14_MOESM2_ESM.zip › Supplementary_Material/Supplementary_Methods/Code/B_Merging/Annotation/rat2humanAnnotation.R]

###########################################################
#Create annotation file to annotate probes across species##
###########################################################
##RN - rattus norvegicus
##HS - homo sapiens

###Let's get the human orthologs of rat genes using biomaRt
##Choose a rat Affyfmetrix platform
##Ensure correct packages are installed;

library(rat2302probe)

    probes<-rat2302ENTREZID
    mapped_probes<-mappedkeys(probes)
    xx<-as.list(probes[mapped_probes])
    affy.ID<-names(xx)

library(biomaRt)

#Define your database
##Ensembl does an independent mapping of array probe sequences to genomes. If there is no clear match then the probe is not assigned to a gene.

	ensembl<-useMart("ensembl",dataset="rnorvegicus_gene_ensembl")
	listAttributes(ensembl)

###cannot call attributes from multiple databases
#get rat
	one<-getBM(attributes=c("affy_rat230_2","ensembl_gene_id","entrezgene","external_gene_id","description"),
filters="affy_rat230_2",values=affy.ID,mart=ensembl)
#get human
	two<-getBM(attributes=c("ensembl_gene_id","hsapiens_homolog_ensembl_gene"),filters="affy_rat230_2",
values=affy.ID,mart=ensembl)

	annotation<-merge(one,two, by="ensembl_gene_id")
	table(duplicated(annotation$hsapiens_homolog_ensembl_gene))

##Remove duplicated entries
	RN_anno<-annotation[!duplicated(annotation$hsapiens_homolog_ensembl_gene),]


####Re-annotate human Entrez gene identifiers by Ensembl gene identifiers

	ensembl<-useMart("ensembl",dataset="hsapiens_gene_ensembl")
# use U133 plus 2 identifiers

library(hgU133plus2.db)

    probes<-hgu133plus2ENTREZID
    mapped_probes<-mappedkeys(probes)
    xx<-as.list(probes[mapped_probes])
    U133.ID<-names(xx)

	HS<-getBM(attributes=c("affy_hg_u133_plus_2","ensembl_gene_id","entrezgene","external_gene_id"),filters="affy_hg_u133_plus_2",values=U133.ID,mart=ensembl)
	table(duplicated(hsap$ensembl_gene_id))
	
	HS_anno<-HS[!duplicated(hsap$ensembl_gene_id),]
	
	setwd("/Users/working_directory")
	save("RN_anno","HS_anno",file="XXXX.RData")
	

##Annotation file is: 
load(file="rat2human.RData")

###########################################################
###########################################################
###########################################################
