# Supplementary material for: Cross-species gene modules emerge from a systems biology approach to osteoarthritis
Source: NPJ Syst Biol Appl. 2017 May 17;3:13. doi: 10.1038/s41540-017-0014-3 (PMC5460168; doi:10.1038/s41540-017-0014-3)
Supplement: Supplementary file 2 — Supplementary Material [file 41540_2017_14_MOESM2_ESM.zip › Supplementary_Material/Supplementary_Methods/Code/B_Merging/Merging_data/Merging.R]

#######################################################
#Merging R expression sets from multiple data sets#####
#######################################################
#load Loess normalised Expression sets for a single species 
#Esets prefixed with accession codes
#setwd()

source("https://bioconductor.org/biocLite.R")
biocLite("inSilicoMerging")


library(inSilicoMerging)

#create a list of your expression sets
	esets<-list(eset1,eset2,eset3….esetN)
#use standardisation method to normalise across all samples.  Only common genes will be retained.
	merged<-merge(esets,method="GENENORM")
#a single m x n matrix is returned 
detach("package:inSilicoMerging")
rm(esets)


#plot PCA to visualize data 
library(limma)
	plotMDS(exprs(merged),cex=0.5)
	boxplot(exprs(merged),las=2)

##Genenorm normalised data - this is used for either rat or human data in this example
	exprs.GN<-exprs(merged)
	write.csv(exprs.GN,"exprs_merged.csv")
	exprs.GN<-read.csv("exprs_merged.csv")
	colnames(exprs.GN)[1] <- c("EntrezID")

#####################################
##Reannotate rat with human orthologs
#####################################
setwd("/Users/working_directory")
load("Rat_to_Human_annotations.RData")

######################################
###Function to move columns around####
######################################

moveMe <- function(data, tomove, where = "last", ba = NULL) 
	{
    temp <- setdiff(names(data), tomove)
    x <- switch(
    where,
    first = data[c(tomove, temp)],
    last = data[c(temp, tomove)],
    before = 
	{
    if (is.null(ba)) stop("must specify ba column")
if (length(ba) > 1) stop("ba must be a single character string")
data[append(temp, values = tomove, after = (match(ba, temp)-1))]
 	}
	,after = 
	{
    if (is.null(ba)) stop("must specify ba column")
if (length(ba) > 1) stop("ba must be a single character string")data[append(temp, values = tomove, after = (match(ba, temp)))]
	})
    x
	}

	data<-merge(exprs.GN,RN_anno,by.x="EntrezID",by.y="entrezgene")
##remove redundany annotation columns and send Entrez IDs to first column
	data<-data[,-c(XXX:YYY)]
	data3<-moveMe(data,c("EntrezID"))
	data3<-moveMe(data3,c("hsapiens_homolog_ensembl_gene"),"first")
##remove redundant annotation columns 
	data3<-data3[,-YYY]
	colnames(data3)[1]<-c("Ensembl")
	RN_merged<-data3
	
	
	rm(data,data2,data3)
	
###Merged and annotation data frame for rat 	
	
	
##########################################
##re-annotate human with Ensembl gene ids
###########################################
setwd("/Users/xxx/working_directory")
load("Rat_to_Human_annotations.RData")
	data<-merge(exprs.GN,HS.anno,by.x="EntrezID",by.y="entrezgene")
	data3<-moveMe(data,c("ensembl_gene_id"),"first")
	##remove redundant annotation columns and send Entrez IDs to first column
	data3<-data3[,-c(XXX:YYY)]
##remove redundant annotation columns 	
	data3<-data3[,-Y]
	colnames(data3)[1]<-c("Ensembl")
	HS_merged<-data3
###Merged and annotation data frame for human 	


save(RN_merged,HS_merged,file="XXXXX.RData")
		
###Merged data files available:
load(file="merged_datasets.RData")


###########################################
##PICK-UP: CONSENSUS DATA PREPARATIO#######
###########################################

library(WGCNA)
load(file="merged_datasets.RData")
ls()
#RN_merged
#HS_merged

####Prepare Rat matrix

ArrayName=names(data.frame(RN_merged[,-1]))
GeneName=RN_merged$Ensembl
exprs.rat=data.frame(t(RN_merged[,-1]))
names(exprs.rat)=RN_merged[,1]
dimnames(exprs.rat)[[1]]=names(data.frame(RN_merged[,-1]))

##prepare Human matrix

ArrayName=names(data.frame(HS_merged[,-1]))
GeneName=HS_merged$Ensembl
exprs.human=data.frame(t(HS_merged[,-1]))
names(exprs.human)=HS_merged[,1]
dimnames(exprs.human)[[1]]=names(data.frame(HS_merged[,-1]))

####Intersect by shared Ensembl ID
commonProbesA= intersect (colnames(exprs.rat),colnames(exprs.human))
length(commonProbesA)
###Remove genes not found in both datasets
datExprRat = exprs.rat[,commonProbesA]  ###intersect data on Ensembl genes
datExprHuman = exprs.human[,commonProbesA]

##Filter each data set to remove invariant genes (unlikely to contribute to co-expression analysis)
###RAT####
exprs.v=as.vector(apply(as.matrix(datExprRat),2,var,na.rm=T)) #calculate variance across the expression data - default Chapter 2 is v>0.2
present=as.vector(apply(!is.na(as.matrix(datExprRat)),2,sum))
keep=exprs.v>0.3 & present>=4
table(keep)
filt.rat=datExprRat[,keep]

#####HUMAN
exprs.v=as.vector(apply(as.matrix(datExprHuman),2,var,na.rm=T)) #calculate variance across the expression data - default Chapter 2 is v>0.2
present=as.vector(apply(!is.na(as.matrix(datExprHuman)),2,sum))
keep=exprs.v>0.3 & present>=4
table(keep)
filt.human<-datExprHuman[,keep]

####Intersect data after non-specific filtering
commonProbesB = intersect (colnames(filt.rat),colnames(filt.human))
length(commonProbesB)

##Prepare another matrix with the new data
    datExprRat = filt.rat[,commonProbesB];  ##note location of comma - we are dealing with columns not rows as the data is transposed
    datExprHuman = filt.human[,commonProbesB]

##Output is:
##Rat 115 columns (samples) and 5892 rows (genes)
##Human 129 columns and 5892 rows

save(datExprRat,datExprHuman,file="XXXX.RData")

###########################################
###########################################
###########################################
