# Supplementary material for: Cross-species gene modules emerge from a systems biology approach to osteoarthritis
Source: NPJ Syst Biol Appl. 2017 May 17;3:13. doi: 10.1038/s41540-017-0014-3 (PMC5460168; doi:10.1038/s41540-017-0014-3)
Supplement: Supplementary file 2 — Supplementary Material [file 41540_2017_14_MOESM2_ESM.zip › Supplementary_Material/Supplementary_Methods/Code/C_Consensus_networks/Consensus_network_generation.R]

########################
#####PICK-UP POINT######
########################

library(WGCNA)
setwd("/Users/working_directory")
load("Rat115_Human129.RData")

###Consensus modules ##
##transpose matrix

	t.rat<-t(datExprRat);
	t.human<-t(datExprHuman);

	options(stringsAsFactors=FALSE);
	nSets=2;
	setLabels=c("Rat","Human");
	shortLabels=c("RN","HS");

	multiExprA=vector(mode="list",length=nSets);
	multiExprA[[1]]=list(data=as.data.frame(t(t.rat)));
	names(multiExprA[[1]]$data)=colnames(datExprRat);
	colnames(multiExprA[[1]]$data)=names(datExprRat);

	multiExprA[[2]]=list(data=as.data.frame(t(t.human)));
	names(multiExprA[[2]]$data)=colnames(datExprHuman);
	colnames(multiExprA[[2]]$data)=names(datExprHuman);
	
	##Define the set dimensions
	exprSize=checkSets(multiExprA)
	nGenes=exprSize$nGenes
	nSamples=exprSize$nSamples

##Choosing the soft-thresholding power: analysis of network topology

	powers = c(seq(4,10,by=1), seq(12,20, by=2));
# Initialize a list to hold the results of scale-free analysis
	powerTables = vector(mode = "list", length = nSets);
# Call the network topology analysis function for each set in turn
	for (set in 1:nSets)
		powerTables[[set]] = list(data = pickSoftThreshold(multiExprA[[set]]$data, powerVector=powers,
		verbose = 2)[[2]]);

collectGarbage();
# Plot the results:
	colors = c("black", "red")
# Will plot these columns of the returned scale free analysis tables
	plotCols = c(2,5,6,7)
	colNames = c("Scale Free Topology Model Fit", "Mean connectivity", "Median connectivity",
	"Max connectivity");
# Get the minima and maxima of the plotted points
	ylim = matrix(NA, nrow = 2, ncol = 4);
		
		for (set in 1:nSets)
{
    		for (col in 1:length(plotCols))
    {
        ylim[1, col] = min(ylim[1, col], powerTables[[set]]$data[, plotCols[col]], na.rm = TRUE);
        ylim[2, col] = max(ylim[2, col], powerTables[[set]]$data[, plotCols[col]], na.rm = TRUE);
    }
}

# Plot the quantities in the chosen columns vs. the soft thresholding power
sizeGrWindow(8, 6)
par(mfcol = c(2,2));
par(mar = c(4.2, 4.2 , 2.2, 0.5))
cex1 = 0.7;

		for (col in 1:length(plotCols)) for (set in 1:nSets)
{
    if (set==1)
    {
        plot(powerTables[[set]]$data[,1], -sign(powerTables[[set]]$data[,3])*powerTables[[set]]$data[,2],
        xlab="Soft Threshold (power)",ylab=colNames[col],type="n", ylim = ylim[, col],
        main = colNames[col]);
        addGrid();
    }
    if (col==1)
    {
        text(powerTables[[set]]$data[,1], -sign(powerTables[[set]]$data[,3])*powerTables[[set]]$data[,2],
        labels=powers,cex=cex1,col=colors[set]);
    } else
    text(powerTables[[set]]$data[,1], powerTables[[set]]$data[,plotCols[col]],
    labels=powers,cex=cex1,col=colors[set]);
    if (col==1)
    {
        legend("bottomright", legend = setLabels, col = colors, pch = 20) ;
    } else
    legend("topright", legend = setLabels, col = colors, pch = 20) ;
}


##Network construction and consensus module detection
##Using WGCNA v1.49 or earlier
##Block size is restrictied in this analysis to 5000 genes 
##Changes to default settings based upon iterative analysis.  'pamStage' clustering had no additional benefit in this analysis
    net_A=blockwiseConsensusModules(multiExprA,power=7,maxBlockSize=5000,nPreclusteringCenters=NULL,networkType="unsigned",minModuleSize=30,deepSplit=1,mergeCutHeight=0.20,numericLabels=TRUE,minKMEtoStay=0,saveTOMs=FALSE,verbose=5, pamRespectsDendro = FALSE)
#names(net)
	consME_A=net_A$multiMEs;
	moduleLabels=net_A$colors;
	moduleColors=labels2colors(moduleLabels)
	consTree=net_A$dendrograms[[1]];
	plotDendroAndColors(net_A$dendrograms[[1]],moduleColors[net_A$blockGenes[[1]]],"Consensus\nModule Colors",dendroLabels=FALSE,hang=0.03,addGuide=TRUE,guideHang=0.05)


save(net_A,consMEs_A,moduleColors,consTree,file="rat_human_consensus.RData")
rm(filt.rat,filt.human,commonProbesA,commonProbesB,t.human,t.rat,present,net,exprs.human,exprs.rat,exprs.v)
collectGarbage()

##Define consensus module eigengenes (ME) and assigned colours to modules
	consME_A=net_A$multiMEs;
    moduleLabels=net_A$colors;
    moduleColors=labels2colors(moduleLabels)
    consTree=net_A$dendrograms[[1]];
    
    plotDendroAndColors(net_A$dendrograms[[1]],moduleColors[net_A$blockGenes[[1]]],"Consensus\nModuleColors",dendroLabels=FALSE,hang=0.03,addGuide=TRUE,guideHang=0.05)   
    
setwd("/Users/working_directory")

    pdf(file="ConsensusModules.pdf",height=10,width=10)

    plotDendroAndColors(net_A$dendrograms[[1]],moduleColors[net_A$blockGenes[[1]]],"Consensus\nModuleColors",dendroLabels=FALSE,hang=0.03,addGuide=FALSE,guideHang=0.05)

dev.off()

###LOOK AT THE PROBES IN A MODULE
	modules =c("green");
# Select module probes
	probes = names(datExprHuman)
	inModule = is.finite(match(moduleColors, modules))
	modProbes = probes[inModule]
	head(modProbes)
	module.x<-data.frame(Module=modProbes)
	
setwd("/Users/working_directory")

	write.csv(module.x,"Consensus_module.csv",row.names=FALSE)


###########################################
##Differential Eigengene Network Analysis##
###########################################
####EXAMPLE: FIGURE 4

#re-calulate the consMEs 

	consMEsA<-multiSetMEs(multiExprA,universalColors=moduleColors); 
	MET<-consensusOrderMEs(consMEsA); 
	
##Now call the function 'plotEigengeneNetworks' to perform the differential analysis 
	sizeGrWindow(8,10);
	par(cex=0.9);
	
	plotEigengeneNetworks(MET,setLabels,marDendro=c(0,2,2,1),marHeatmap=c(3,3,2,1),zlimPreservation=c(0.5,1),xLabelsAngle=90);

setwd("/Users/working_directory")

    pdf(file="ConsensusModules_DiffNet.pdf",height=10,width=10)

dev.off()

###########################################
###########################################
###########################################
