# Supplementary material for: Cross-species gene modules emerge from a systems biology approach to osteoarthritis
Source: NPJ Syst Biol Appl. 2017 May 17;3:13. doi: 10.1038/s41540-017-0014-3 (PMC5460168; doi:10.1038/s41540-017-0014-3)
Supplement: Supplementary file 2 — Supplementary Material [file 41540_2017_14_MOESM2_ESM.zip › Supplementary_Material/Supplementary_Methods/Code/D_Species_specific/Species_specific.R]

##########################
##Species-Specific Modules 
########################## 
########################## 
#Human Specific Modules ## 
########################## 
##require datExprHuman - has to have consensus-matched probes 
##also repeat for datExprRat
##pamStage is TRUE


	net_B<-blockwiseModules(datExprHuman,power=7,maxBlockSize=5000,nPreclusteringCenters=NULL,minModuleSize=30,deepSplit=1,mergeCutHeight = 0.25,numericLabels = TRUE,minKMEtoStay = 0, saveTOMs = FALSE, verbose = 5,pamStage = TRUE, pamRespectsDendro = FALSE)
	humanMEs=net_B$MEs;
	humanLabels=net_B$colors;
	humanColors=labels2colors(humanLabels)
    humanTree=net_B$dendrograms[[1]];

    plotDendroAndColors(humanTree,humanColors[net_B$blockGenes[[1]]],"ModuleColors",dendroLabels=FALSE,hang=0.03,addGuide=TRUE,guideHang=0.05);


save(net_B,humanTree,humanColors,humanMEs,humanLabels,file="Human_Specific_Modules.RData")


####Define overlap of genes in consensus modules with those in modules identified in human-only network analysis
##EXAMPLE: SUPPLEMENTARY FIGURE 4B

#Isolate the module labels in the order they appear in the ordered module eigengenes
	humanModuleLabels=substring(names(humanMEs),3);
	consModuleLabels=substring(names(consME_A[[1]]$data),3) #Convert the numeric module labels to color labels
	humanModules<-labels2colors(as.numeric(humanModuleLabels));
	consModules<-labels2colors(as.numeric(consModuleLabels));
#Numbers of affy and consensus modules
	nHumanMods=length(humanModuleLabels);
	nConsMods=length(consModuleLabels);
##initialise tables of p-values and of the corresponding counts
	pTable<-matrix(0,nrow=nHumanMods,ncol=nConsMods);
	CountTbl<-matrix(0,nrow=nHumanMods,ncol=nConsMods);
##can remove the grey (unassigned) columns and rows here so that the colour scale fits.  
	pTable<-pTable[-12,-6]
	CountTbl<-CountTbl[-12,-6]

	##Execute all pairwise comparisons between modules 
for(fmod in 1:nHumanMods)

for(cmod in 1:nConsMods)
{
    
    humanMembers=(humanColors==humanModules[fmod]);
    consMembers=(moduleColors==consModules[cmod]);
    pTable[fmod,cmod]=-log10(fisher.test(humanMembers,consMembers,alternative="greater")$p.value);
    CountTbl[fmod,cmod]=sum(humanColors==humanModules[fmod]&moduleColors==consModules[cmod]) }
#To display the p-value and count tables in an informative way we create a color-coded table of the intersection counts. The colours will indicate the p-value significance:
#truncate the p values smaller than 10^{-50} to 10^{-50}
#marginal counts (really module sizes)
	humanModTotals = apply(CountTbl,1,sum);
	consModTotals = apply(CountTbl,2,sum);
	
#Actual plotting
	sizeGrWindow(12,7);
	par(mfrow=c(1,1));
	par(cex=1.0);
	par(mar=c(10,14,2.7,1)+0.3)
#use the function labeledheatmap to produce the color-coded table
	labeledHeatmap(Matrix=pTable,xLabels=paste(" ",consModules),yLabels=paste(" ",humanModules),colorLabels=TRUE,xSymbols=paste("Cons ",consModules,":",consModTotals,sep=""), ySymbols=paste("Cartilage",humanModules,":", humanModTotals,sep=""),textMatrix=CountTbl,colors=blueWhiteRed(100)[50:100],main="Correspondence of Human Cartilage set-specific and Human:Rat consensus modules",cex.text=1.0,cex.lab=1.0,setStdMargins=FALSE);

#####Show the associations between genes within a module and selected trait groups
##EXAMPLE: FIGURE 1A|B

###Replot dendrogram with the trait plots beneath
##Read in the phenotypic/trait data found in Supplementary Data 

setwd("/Users/alanmueller/Desktop")
    dim(datExprHuman)
    traitData = read.csv("pData.csv")
    allTraits = traitData
    humanSamples<-rownames(datExprHuman)
    traitRows<-match(humanSamples,allTraits$Sample)
    datTraits<-allTraits[traitRows,-1]
    rownames(datTraits)<-humanSamples
    head(datTraits)

##Only consider the clinical samples

##Clinical Group 1
    clinicalGroup1<-as.data.frame(datTraits$Clinical.samples1)
    names(clinicalGroup1)="clinicalGroup1"
#GS.clinicalGroup1<-as.numeric(cor(clinicalGroup1,datExprHuman,use="p"))
    GS.clinicalGroup1<-as.numeric(cor(clinicalGroup1,datExprHuman[net_B$blockGenes[[1]]],use="p"))
    GS.clinicalGroup1Color=numbers2colors(GS.clinicalGroup1,signed=T)

##Clinical Group 2
    clinicalGroup2<-as.data.frame(datTraits$Clinical.samples2)
    names(clinicalGroup2)="clinicalGroup1"
    GS.clinicalGroup2<-as.numeric(cor(clinicalGroup2,datExprHuman[net_B$blockGenes[[1]]],use="p"))
    GS.clinicalGroup2Color=numbers2colors(GS.clinicalGroup2,signed=T)

##Clinical Group 3
	clinicalGroup3<-as.data.frame(datTraits$Clinical.samples3)
	names(clinicalGroup3)="clinicalGroup3"
	GS.clinicalGroup3<-as.numeric(cor(clinicalGroup3,datExprHuman[net_B$blockGenes[[1]]],use="p"))
	GS.clinicalGroup3Color=numbers2colors(GS.clinicalGroup3,signed=T)

##Articular Cartilage
	art.cart<-as.data.frame(datTraits$Articular.cartilage)
	names(art.cart)="Articular Cartilage"
	GS.art.cart<-as.numeric(cor(art.cart,datExprHuman[net_B$blockGenes[[1]]],use="p"))
	GS.art.cartColor=numbers2colors(GS.art.cart,signed=T)

	datColors=data.frame(humanColors[net_B$blockGenes[[1]]],GS.clinicalGroup1Color,GS.clinicalGroup2Color,GS.clinicalGroup3Color,GS.art.cartColor)

dev.new()
	par(mar = c(6, 8.5, 3, 3))

	plotDendroAndColors(humanTree,colors=datColors,groupLabels=c("ModuleColors","Clinical1","Clinical2","Clinical3","Articular Cartilage"),dendroLabels=FALSE,hang=0.03,addGuide=FALSE,guideHang=0.05,cex.colorLabels = 0.7, cex.dendroLabels = 0.5);
	
####################################################################################################	
#####Differential expression analysis of module eigengenes associated with human clinical samples###
####################################################################################################	

#########################
##EXAMPLE: FIGURE 1C#####
#########################

##phenotypic group boxplots
    human.cartilage<-rep("Other",129)
    human.cartilage[c(3,22,24,25,28,32)]="ClinicalGroup1"
    human.cartilage[c(5,6,9,11,12,14,22,24,26,28,30,32,73,74,75,81)]="ClinicalGroup3"
    human.cartilage[c(2,7,13,16,21,23,25,31,34,76,77,78,82,83)]="ClinicalGroup2"
    human.cartilage[c(30,32,73,74,75)]="Articular Cartilage"
    #human.cartilage[c(124,125,126,127,128,129)]="Scaffold"

    t.data<-t(datExprHuman)

###Using module eigengenes from consensus modules

    MEList = moduleEigengenes(datExprHuman, colors = moduleColors)
    MEs = MEList$eigengenes

    t.MEs<-t(MEs)

#Boxplot annotated by a Kruskal-Wallis p-value

    verboseBoxplot(as.numeric(t.MEs["MEbrown",]),human.cartilage,notch=FALSE,col="sienna4")

###Apply in ggplot2 - plot the main consensus modules side-by-side

	df<-as.data.frame(as.numeric(t.MEs["MEbrown",]))
	colnames(df)<-"MEbrown"


	df2<-as.data.frame(as.numeric(t.MEs["MEyellow",]))
	colnames(df2)<-"MEyellow"
	df2$Trait<-human.cartilage

	df.new<-cbind(df,df2)
	write.csv(df.new,file="DiffEx_work.csv")

	df<-read.csv(file="ME_DE_table_consensus.csv")

library(RColorBrewer)

my.palette<-brewer.pal(5,"Greys")

library(ggplot2)

   g<-ggplot(df,aes(x=factor(Trait,levels=Trait,ordered=TRUE),y=ME))
   g<-g+geom_boxplot(aes(fill=Trait),color='black')+facet_grid(Module~Trait,scales="free")
	g<-g+scale_fill_manual(values=my.palette)
	g<-g+theme_bw()
	g<-g+theme(legend.position="bottom",text = element_text(size=14),plot.title=element_text(lineheight=.12,face="bold"))
	g<-g+labs(x=sprintf("Condition"),y=sprintf("Consensus Module Eigenegene Expression"))
	g<-g+theme(strip.background=element_rect(fill=c("grey80")))
	
	g
	
####Develop a figure showing the gene signatures for traits with high module significance.

####Heatmaps of key module:traits using module eigengenes for each species
##EXAMPLE: FIGURE 3G
	MEList = moduleEigengenes(datExprHuman, colors = humanColors)
	MEs = MEList$eigengenes
	t.MEs<-t(MEs)
#####Heatmap for clinical samples.  Create a vector the length of the human samples and annotate with clinical groups
	human.data<-rep("Other",129)
	human.data[c(3,22,24,25,28,32)]="ClinicalGroup1"
	human.data[c(2,7,13,16,21,23,25,31,34,76,77,78,82,83)]="ClinicalGroup2"
	human.data[c(5,6,9,11,12,14,22,24,26,28,30,32,73,74,75,81)]="ClinicalGroup3"
	human.data[c(30,32,73,74,75)]="ArticularCartilage"
##collect human module eigengenes with strong trait associations
	df.pink<-as.data.frame(as.numeric(t.MEs["MEpink",]))
	colnames(df.pink)<-"MEpink"

	df.red<-as.data.frame(as.numeric(t.MEs["MEred",]))
	colnames(df.red)<-"MEred"

	df.greenyellow<-as.data.frame(as.numeric(t.MEs["MEgreenyellow",]))
	colnames(df.greenyellow)<-"MEgreenyellow"

	df.blue<-as.data.frame(as.numeric(t.MEs["MEblue",]))
	colnames(df.blue)<-"MEblue"

	df.diff<-cbind(df.pink,df.red,df.greenyellow,df.blue)
	matrix<-data.matrix(df.diff)
	matrix<-t(matrix)

	human.col<-rep("grey80",129)

#Group1
	human.col[c(3,22,24,25,28,32)]="dodgerblue"
#Group2
	human.col[c(2,7,13,16,21,23,25,31,34,76,77,78,82,83)]="goldenrod3"
#Group3
	human.col[c(5,6,9,11,12,14,22,24,26,28,30,32,73,74,75,81)]="tomato"
#Articular Cartilage
	human.col[c(30,32,73,74,75)]="chartreuse"

library(gplots)
	heatmap.2(matrix,col=greenred(100),symkey=TRUE,trace='none',density.info='none',ColSideColor=human.col,RowSideColors=c("pink","red","greenyellow","blue"),cexRow=0.5,cexCol=0.8,scale='none',mar=c(6,6),dendrogram='column')


####Phenotypic Data from Human studuies
##EXAMPLE: SUPPLEMENTARY FIGURE 4A

##Read in the phenotypic/trait data found in Supplementary Data 
setwd("/Users/working_directory")
    traitData = read.csv("pData.csv")
    allTraits = traitData
    humanSamples<-rownames(datExprHuman)
    traitRows<-match(humanSamples,allTraits$Sample)
    datTraits<-allTraits[traitRows,-1]
    rownames(datTraits)<-humanSamples
    head(datTraits)
#Recalculate MEs with color labels
    nGenes = ncol(datExprHuman)
    nSamples = nrow(datExprHuman)
    MEs0 = moduleEigengenes(datExprHuman,humanColors)$eigengenes
    MEs = orderMEs(MEs0)
    moduleTraitCor = cor(MEs, datTraits, use = "p"); moduleTraitPvalue = corPvalueStudent(moduleTraitCor, nSamples)
    textMatrix=paste( signif(moduleTraitCor, 2),"\n(", signif(moduleTraitPvalue, 1), ")", sep = "")
    dim(textMatrix) = dim(moduleTraitCor)

dev.new()

    par(mar = c(8.5, 10, 5, 5))
    labeledHeatmap(Matrix = moduleTraitCor, xLabels = names(datTraits),yLabels = names(MEs), ySymbols =names(MEs),colorLabels = FALSE, setStdMargins=FALSE, cex.lab=1,colors = blueWhiteRed(50), textMatrix =textMatrix, cex.text = 0.8,zlim = c(-1,1),main = paste("Module-trait relationships"))


###########################################
##Look at expression of genes of interest##
###########################################

###########################
##EXAMPLE: FIGURE 6C#######
###########################

##ARHGDIB - ENSG00000111348
##COL2A1 - ENSG00000139219


    human.cartilage<-rep("Other",129)
    human.cartilage[c(3,22,24,25,28,32)]="ClinicalGroup1"
    human.cartilage[c(5,6,9,11,12,14,22,24,26,28,30,32,73,74,75,81)]="ClinicalGroup3"
    human.cartilage[c(2,7,13,16,21,23,25,31,34,76,77,78,82,83)]="ClinicalGroup2"     
    human.cartilage[c(30,32,73,74,75)]="Articular Cartilage"
	t.data<-t(datExprHuman)

##Assess expression across groups using a non-parametric multi-group test (Kruskall-Wallis)
	verboseBoxplot(as.numeric(t.data["ENSG00000111348",]),human.cartilage,main="ARHGDIB Gene Expression",las=2,xlab="Group",ylab="",notch=FALSE)

######Produce a boxplot that demonstrates the expression of these genes relative to the clinical samples
#load human pData
#
    df<-as.data.frame(as.numeric(t.data["ENSG00000111348",]))
    df.2<-as.data.frame(as.numeric(t.data["ENSG00000139219",]))
    DEx<-cbind(df,df.2)
    colnames(DEx)<-c("Arhgdib","Col2a1")
	DEx$Trait<-human.cartilage

write.csv(DEx,file="DiffEx_Gene_Selection.csv")
#Prepare table in long form with headers 'Value','Gene' and 'Trait'
	df<-read.csv(file="DE_human_classify.csv")

library(RColorBrewer)

    my.palette<-brewer.pal(5,"Greys")

library(ggplot2)

    g<-ggplot(df,aes(x=factor(Trait,levels=Trait,ordered=TRUE),y=Value))
    g<-g+geom_boxplot(aes(fill=Trait),color='black')+facet_grid(Gene~Trait,scales="free")

    g<-g+scale_fill_manual(values=my.palette)
    g<-g+theme_bw()

    g<-g+theme(legend.position="bottom",text = element_text(size=14),plot.title=element_text(lineheight=.12,face="bold"))
    g<-g+labs(x=sprintf("Condition"),y=sprintf("Gene Expression"))
    g<-g+theme(strip.background=element_rect(fill=c("grey80")))
    g

##############################################################
###Export network structure to Cytoscape######################
##############################################################

###########################
##EXAMPLE: FIGURE 5B#######
###########################

setwd("/Users/working_directory")

    TOM.human=TOMsimilarityFromExpr(datExprHuman, power = 7);
# Read in the annotation file prepared earlier
load("Rat_to_Human_annotations.RData")
#Select modules
modules =c("yellow");  ##create vector of modules c("green","yellow")
#Select module probes
probes = names(datExprHuman)
inModule = is.finite(match(humanColors, modules));
modProbes = probes[inModule];
modGenes = annotation2$external_gene_name[match(modProbes, RN.anno$hsapiens_homolog_ensembl_gene)]
# Select the corresponding Topological Overlap
modTOM = TOM.human[inModule, inModule]
dimnames(modTOM) = list(modProbes, modProbes)

setwd("/Users/working_directory")
cyt = exportNetworkToCytoscape(modTOM,
edgeFile = paste("CytoscapeInput-edges-", paste(modules, collapse="-"), ".txt", sep=""),
nodeFile = paste("CytoscapeInput-nodes-", paste(modules, collapse="-"), ".txt", sep=""),
weighted = TRUE,
threshold = 0.05,
nodeNames = modProbes,
altNodeNames = modGenes,
nodeAttr = humanColors[inModule]) ##or NULL

save(TOM.human,file="Human_TOM_for_CYTOSCAPE.RData")

##This can be read directly in Cytoscape with node annotations


##################################################################################
##Quantitative assessment of network preservation##################################
##################################################################################
##multiExpr set already created: 1= Rat; 2= Human  - create a new one

multiExpr2=list(A1=list(data=datExprRat),A2=list(data=datExprHuman));

multiColor=list(A1=ratColors);

#########################################
####MODULE PRESERVATION##################
#########################################

###########################
##EXAMPLE: TABLE 1  #######
###########################

#This function assesses how well a module in one study is preserved in another study

mp=modulePreservation(multiExpr2,multiColor,referenceNetworks=1,verbose=3,networkType="signed",nPermutations=30,maxGoldModuleSize=100,maxModuleSize=400);
stats = mp$preservation$Z$ref.A1$inColumnsAlsoPresentIn.A2;
stats2 = mp$preservation$log.pBonf$ref.A1$inColumnsAlsoPresentIn.A2;
modulesPreserved<-data.frame(stats$moduleSize,stats$Zsummary.pres,stats2$log.p.Bonfsummary.pres);
rownames(modulesPreserved)<-rownames(stats);

write.csv(modulesPreserved,"Module_Preservation_Z_scores_RAT_to_HUMAN.csv");

##################################################################################
##################################################################################
##################################################################################
