# Supplementary material for: Cross-species gene modules emerge from a systems biology approach to osteoarthritis
Source: NPJ Syst Biol Appl. 2017 May 17;3:13. doi: 10.1038/s41540-017-0014-3 (PMC5460168; doi:10.1038/s41540-017-0014-3)
Supplement: Supplementary file 2 — Supplementary Material [file 41540_2017_14_MOESM2_ESM.zip › Supplementary_Material/Supplementary_Methods/Code/E_Classification/Classification.R]

####################################################################################################
###Code for defining classifiers to predict group membership for normal vs OA cartilage#############
####################################################################################################
##Get human probe annotation data for Affy U133 plus 2 microarray

library(hgu133plus2.db)

    x<-hgu133plus2ENSEMBL
    mapped_probes<-mappedkeys(x)
    xx<-as.list(x[mapped_probes])
    xx<-as.data.frame(x[mapped_probes])

    y<-hgu133plus2SYMBOL
    mapped_probes.y<-mappedkeys(y)
    yy<-as.list(y[mapped_probes.y])
    yy<-as.data.frame(y[mapped_probes.y])

    Annotation<-merge(xx,yy,by.x="probe_id",by.y="probe_id")
    Annotation<-Annotation[,-1]

rm(xx,yy,mapped_probes,x,y)

##assess duplicte entries
    table(duplicated(Annotation$ensembl_id))
 	table(duplicated(Annotation$symbol))
##Annotation file for use
    Annotation.2<-Annotation[!duplicated(Annotation$symbol),]
    
###Use independent data set for test and training from E-GEOD-57218 (RAAK study).  
##Prepare normalised and transformed Expression Set (RAAK.eset) as shown in pre-processing code.
library(Biobase)

    datExprHuman<-as.matrix(exprs(RAAK.eset));
    Human.eset<-ExpressionSet(assayData=datExprHuman);
    Human.eset
##assayData: 21324 features, 73 samples 

###Subset data to retain only health and OA samples and remove samples that arise from the same individual and are defined as 'PRESERVED'

    names<-c("healthy1","healthy2","OA1","Preserved1","OA2","Preserved2","OA3","Preserved3","OA4","Preserved4","OA5","Preserved5","OA6","Preserved6","OA7","Preserved7","OA8","Preserved8","OA9","Preserved9","OA10","Preserved10","OA11","Preserved11","OA12","Preserved12","OA13","Preserved13","OA14","Preserved14","healthy3","OA15","Preserved15","OA16","Preserved16","OA17","Preserved17","OA18","Preserved18","OA19","Preserved19","OA20","Preserved20","OA21","Preserved21","OA22","Preserved22","OA23","Preserved23","OA24","Preserved24","OA25","Preserved25","OA26","Preserved26","OA27","Preserved27","OA28","Preserved28","OA29","Preserved29","OA30","Preserved30","OA31","Preserved31","OA32","Preserved32","OA33","Preserved33","healthy4","healthy5","healthy6","healthy7")

    sampleNames(Human.eset)<-names
    new.batch<-c("healthy1","healthy2","OA1","OA2","OA3","OA4","OA5","OA6","OA7","OA8","OA9","OA10","OA11","OA12","OA13","OA14","healthy3","OA15","OA16","OA17","OA18","OA19","OA20","OA21","OA22","OA23","OA24","OA25","OA26","OA27","OA28","OA29","OA30","OA31","OA32","OA33","healthy4","healthy5","healthy6","healthy7")

    Human2.eset<-Human.eset[,sampleNames(Human.eset)%in%new.batch]
   data2<-as.data.frame(exprs(Human2.eset))
    data2$GeneID<-rownames(data2)

##Collect the filtered features, i.e. those genes that have been shown to have membership with human modules, e.g. H4 module

	 test.module<-read.csv(file="H4_module.csv",header=TRUE,sep=",");

#Collect the expression data for each gene from the RAAK study

    group1<-merge(data2,test.module,by.x="GeneID",by.y="GeneID")
    group1.m<-as.matrix(sapply(group1,as.numeric))[,c(2:41)] ##retain relevent elements of the matrix
    rownames(group1.m)<-group1$GeneID
#create a feature data (fData) object containing all the relevant annotation data for the gene

    fData<-merge(group1,Annotation.2,by.x="GeneID",by.y="ensembl_id",all.x=TRUE)
#create a new Eset object for pamR
    Human3.eset<-ExpressionSet(assayData=group1.m)
    Human3.eset
    
#define known group phenotypes, create a pData object and append to the Eset

    z<-c(rep("healthy",2),rep("OA",28),rep("healthy",1),rep("OA",38),rep("healthy",4))
    z<-as.data.frame(z)
    phenoData<-new("AnnotatedDataFrame",data=z)
    phenoData(Human3.eset)<-phenoData
    Human3.eset$z
    
########################################################################################
##Generate the new training set from the RAAK samples; a random subset is used##########
########################################################################################

    hide <- sample(dim(Human3.eset)["Samples"], 10) 
    known.patients <- Human3.eset[, -hide]
    new.patients <- Human3.eset[, hide]
    labels <- known.patients$z
    table(labels)

library(pamr)  

#extract expression matrix
    dat <- exprs(known.patients)
#put gene symbol instead of probe id (featureNames)
    gN<-rownames(group1.m)
    gN <- fData$symbol
    gI <- featureNames(known.patients)
    sI <- sampleNames(known.patients)

    #train.dat <- list(x = dat, y = labels, geneid = gI,sampleid = sI)
    train.dat <- list(x = dat, y = labels, genenames = gN, geneid = gI,sampleid = sI)


    model <- pamr.train(train.dat, n.threshold = 100)
    model

    model.cv <- pamr.cv(model, train.dat, nfold = 10)
    model.cv

dev.new()

    pamr.plotcv(model.cv)
    
#Selecting a good value for the threshold parameter involves making a trade- off between the classification errors on the good and bad prognosis classes. If the classification accuracy for both classes is considered equally important (in practice, this is often not the case), we can select the threshold based on the average classification error. The following code plots the average classification error for the different threshold values.

    mean.class.error <- function(model, threshold, good.error.weight = 0.5)

        {
		conf.matrix <- pamr.confusion(model, threshold, FALSE)
		good.error <- conf.matrix["healthy", "OA"]/sum(conf.matrix["healthy",
		])
		
		poor.error <- conf.matrix["OA", "healthy"]/sum(conf.matrix["OA",
		 ])
		good.error.weight * good.error + (1 - good.error.weight) *
        poor.error
        
		}

    plot.mean.class.error <- function(model, good.error.weight = 0.5)

    {
        weighted.errors <- sapply(model$threshold, function(t) {
            mean.class.error(model, t, good.error.weight)
    })
        
        plot(model$threshold, weighted.errors, type = "l", col = 4,
        ylim = c(-0.1, 1.1), ylab = "Mean class error", xlab = "Threshold")
        axis(3, at = model$threshold, lab = paste(model$size), srt = 90,
        adj = 0)
        mtext("Number of genes", 3, 3)
        grid()
    }


    plot.mean.class.error(model.cv) 
    
##Define threshold that meets requirements

    Delta <-1.068  ##alter Delta as required


dev.new()

    pamr.plotcen(model, train.dat, Delta)


    pamr.confusion(model.cv, Delta)

    pamr.listgenes(model, train.dat, Delta, genenames = TRUE)
    genes<-pamr.listgenes(model, train.dat, Delta, genenames = TRUE)
    write.csv(genes,"pamr.csv")

########################################################################################################
#####Generate a receiver-operator characteristic curve (ROC) to define the qualities of the test########
########################################################################################################

##############################
######EXAMPLE: FIGURE 6A######
##############################

library(ROCR)
##To construct an ROC curve, we need access to the posterior class proba- bilities estimated by the classifier. 
##The cross-validation object model.cv stores those in model.cv$prob
	dimnames(model.cv$prob) <- list(NULL, levels(Human3.eset$z),NULL)
	
##The fold value is based upon threshold rank used. 
#The following commands get the posterior probabilities for the samples in the first fold, classified using the 46th
#threshold value.
    probs<-model.cv$prob[,"OA",46]

    pred <- prediction(probs, known.patients$z)

    roc.curve <- performance(pred, "tpr", "fpr");

    plot(roc.curve);

    roc.curve
##Measure  the area under the curve

    performance(pred, "auc")@y.values

##create comma separated vectors for ggplot2.  Use these as the input for the multi-ROCR plot
    a<-as.character(roc.curve@y.values)
    a
    b<-as.character(roc.curve@x.values)
    b
    

##########################################################################################
###View the PCA of the selected genes using the RAAK data gene expression#################
##########################################################################################

##############################
######EXAMPLE: FIGURE 6B######
##############################


##Selected high-ranking genes from analysis and extract from the data using the Ensembl identifiers for Arhgdib and Rgl1
 model.p<-c("ENSG00000111348","ENSG00000143344")
 
 model.p<-as.data.frame(model.p);
    colnames(model.p)[1]<-"EnsemblID"
    affy.p<-merge(data2,model.p,by.x="GeneID",by.y="EnsemblID")


#create matrix
    matrix3<-as.matrix(sapply(affy.p,as.numeric))[,c(2:41)]
    rownames(matrix3)<-affy.p$EnsemblID

    write.csv(matrix3,file="matrix3.csv")
    
    ##Prepare PCA
library(FactoMineR)
library(RColorBrewer)
library(ggplot2)
##need matrix - 

##check if co-variance or correlation matrix is the default for PCA()
    res.pca<-PCA(t(matrix3),graph=FALSE,axes=c(1,2))

    PC1 <- res.pca$ind$coord[,1]
    PC2 <- res.pca$ind$coord[,2]


    class<-c(rep("healthy",2),rep("OA",33),rep("healthy",5))
    age<-c(rep("young",2),rep("aged",1),rep("mid",1),rep("aged",4),rep("mid",2),rep("aged",3),rep("mid",1),rep("aged",1),rep("mid",2),rep("aged",1),rep("mid",2),rep("aged",4),rep("mid",1),rep("aged",2),rep("mid",1),rep("aged",1),rep("mid",1),rep("aged",5),rep("aged",39),rep("young",2))

##bin in three groups a) 15-30, b) 54-61, c)62-80 

    levels<-as.data.frame(class,age)

    PCs<-data.frame(cbind(PC1,PC2,levels));
    PCA.comp1<-res.pca$eig[1,2]
    PCA.comp2<-res.pca$eig[2,2]

    mypalette<-c("firebrick1","midnightblue")


    par(mar=c(1,1,1,1))
    p<-ggplot(PCs)
    p<-p+geom_point(aes(PC1,PC2,colour=class,shape=age),size=6,alpha=0.4)+scale_colour_manual(values=mypalette)+labs(list(x=sprintf("PC1(%.1f%%)",PCA.comp1),y=sprintf("PC2(%.1f%%)",PCA.comp2)))+theme_minimal(base_size=10,base_family="Helvetica")+theme(legend.position = "bottom",text = element_text(size=12),plot.title=element_text(lineheight=.8,face="bold"))+ggtitle("Human Cartilage Expression Data - RAAK study\n Module Number")+scale_shape_discrete(solid=T)
    p

##########################################################################################
##########################################################################################
##########################################################################################
